# Supplementary material for: Transcriptome profiles reveal gene regulation of peanut (Arachis hypogaea L.) nodulation
Source: Sci Rep. 2017 Jan 6;7:40066. doi: 10.1038/srep40066 (PMC5216375; doi:10.1038/srep40066)
Supplement: Supplementary Table 2 [file srep40066-s2.xls]

## Sheet: Supplementary Table 2
Supplementary Table 2. Function and expression patterns of differentially expressed genes in the six genotypes including PI262090, F487A, E4, E5, E6, and E7.
ID	Nod	Gene name	Genome location	E4CT	E5CT	E6CT	E7CT	FCT	PCT	Function description	Notes	Classification	Peanut specific	Comments
XLOC_005782		Aradu.A45R9	Aradu.A02:71895084-71899635	no	UP**	no	no	no	no	ATP binding/protein serine/threonine kinase [Glycine max]	Orthologous to cyclin-dependent kinases (CDKs) genes in Arabidopsis thaliana	Cell cycle		nod+ only
XLOC_018573		Aradu.398CK	Aradu.A05:61632450-61636560	no	no	UP**	no	UP**	no	receptor-like protein kinase 2	Orthologous to cyclin-dependent kinases (CDKs) genes in Arabidopsis thaliana	Cell cycle		nod+ only
XLOC_026879		Aradu.Q3GPP	Aradu.A07:73978869-73991332	no	no	UP**	no	no	no	receptor kinase 2	Orthologous to cyclin-dependent kinases (CDKs) genes in Arabidopsis thaliana	Cell cycle		nod+ only
XLOC_027322		Aradu.JJU8Z	Aradu.A07:6738495-6741269	no	no	no	no	no	DOWN**	receptor like protein 35	Orthologous to cyclin-dependent kinases (CDKs) genes in Arabidopsis thaliana	Cell cycle		nod+ only
XLOC_029177		Aradu.WSB0H	Aradu.A08:18659720-18663446	no	no	UP**	no	no	UP**	receptor-like kinase 902	Orthologous to cyclin-dependent kinases (CDKs) genes in Arabidopsis thaliana	Cell cycle		nod+ only
XLOC_035718		XLOC_035718	Aradu.A09:110102272-110106414	no	UP**	UP**	no	UP**	UP**	leucine-rich repeat receptor protein kinase exs-like	Orthologous to cyclin-dependent kinases (CDKs) genes in Arabidopsis thaliana	Cell cycle		nod+ only
XLOC_038771		Aradu.TYS15	Aradu.A10:89593246-89595636	no	no	no	no	no	DOWN**	Protein kinase superfamily protein	Orthologous to cyclin-dependent kinases (CDKs) genes in Arabidopsis thaliana	Cell cycle		nod+ only
XLOC_052761		XLOC_052761	Araip.B03:17939241-17940453	no	no	UP**	no	UP**	no		Orthologous to cyclin-dependent kinases (CDKs) genes in Arabidopsis thaliana	Cell cycle		nod+ only
XLOC_057941	NFR5	Araip.NL2P7	Araip.B05:9582248-9584032	no	no	UP**	no	no	UP**	Protein kinase superfamily protein	Orthologous to cyclin-dependent kinases (CDKs) genes in Arabidopsis thaliana	Cell cycle		nod+ only
XLOC_058636		Araip.MS7KA	Araip.B05:62585250-62589349	no	no	no	no	UP**	no	receptor-like protein kinase 2	Orthologous to cyclin-dependent kinases (CDKs) genes in Arabidopsis thaliana	Cell cycle		nod+ only
XLOC_077356		XLOC_077356	Araip.B09:146557386-146561675	no	UP**	UP**	no	UP**	UP**	leucine-rich repeat receptor protein kinase exs-like	Orthologous to cyclin-dependent kinases (CDKs) genes in Arabidopsis thaliana	Cell cycle		nod+ only
XLOC_079523		Araip.C412G	Araip.B09:145050619-145077722	DOWN**	no	UP*	no	UP**	no	receptor kinase 1	Orthologous to cyclin-dependent kinases (CDKs) genes in Arabidopsis thaliana	Cell cycle		nod+ opposite with nod-
XLOC_080211		Araip.B9XI4	Araip.B10:8515807-8517150	no	no	no	no	no	DOWN**	Protein kinase superfamily protein	Orthologous to cyclin-dependent kinases (CDKs) genes in Arabidopsis thaliana	Cell cycle		nod+ only
XLOC_001156		Aradu.PG2U7	Aradu.A01:2990699-2992278	no	no	UP**	no	no	no	chalcone synthase [Glycine max]	flavonoid/isoflavonoid biosynthesis pathway	Phenylpropanoids		nod+ only
XLOC_010010		Aradu.TCQ2L	Aradu.A03:119987358-119989438	no	UP**	no	no	no	no	Cytochrome P450 superfamily protein	2-hydroxyisoflavanone synthase, Isoflavonoid biosynthesis	Phenylpropanoids		nod+ only
XLOC_013492		Aradu.51F84	Aradu.A04:1877892-1879665	no	UP*	UP**	no	no	no	chalcone synthase [Glycine max]	flavonoid/isoflavonoid biosynthesis pathway	Phenylpropanoids		nod+ only
XLOC_013836		Aradu.K2677	Aradu.A04:10523116-10525012	no	UP*	UP**	no	no	no	chalcone synthase [Glycine max]	flavonoid/isoflavonoid biosynthesis pathway	Phenylpropanoids		nod+ only
XLOC_013855		Aradu.ETY3A	Aradu.A04:11112723-11114706	no	no	UP**	no	no	no	chalcone synthase [Glycine max]	flavonoid/isoflavonoid biosynthesis pathway	Phenylpropanoids		nod+ only
XLOC_019521		Aradu.F529W	Aradu.A05:553978-568114	DOWN**	UP**	no	no	DOWN**	no	cinnamyl alcohol dehydrogenase 6	Phenylpropanoid biosynthesis pathway	Phenylpropanoids		nod+ opposite with nod-
XLOC_026480		Aradu.1LQ1Q	Aradu.A07:45940449-45945326	no	no	no	no	no	DOWN**	Peroxidase superfamily protein	Phenylpropanoid biosynthesis pathway	Phenylpropanoids		nod+ only
XLOC_027401		Aradu.Y7A6L	Aradu.A07:8581033-8583707	no	no	UP**	no	UP**	UP*	Peroxidase superfamily protein	Phenylpropanoid biosynthesis pathway	Phenylpropanoids		nod+ only
XLOC_036056		Aradu.7XS8V	Aradu.A10:5802354-5804187	no	no	UP**	no	no	no	Peroxidase superfamily protein	Phenylpropanoid biosynthesis pathway	Phenylpropanoids		nod+ only
XLOC_038893		Aradu.U3RTW	Aradu.A10:95767551-95772778	no	UP**	UP**	no	UP**	UP**	Peroxidase superfamily protein	Phenylpropanoid biosynthesis pathway	Phenylpropanoids		nod+ only
XLOC_039690	RIP1	Araip.SHV7N	Araip.B01:3104305-3106960	no	DOWN**	no	no	no	DOWN**	Peroxidase superfamily protein	Phenylpropanoid biosynthesis pathway	Phenylpropanoids		nod+ only
XLOC_041912		Araip.PF5R6	Araip.B01:9622636-9624428	no	no	UP**	no	no	no	chalcone synthase [Glycine max]	flavonoid/isoflavonoid biosynthesis pathway	Phenylpropanoids		nod+ only
XLOC_045076		Araip.SR6HQ	Araip.B02:96783294-96788819	no	no	no	no	no	DOWN**	Peroxidase superfamily protein	Phenylpropanoid biosynthesis pathway	Phenylpropanoids		nod+ only
XLOC_048206		Araip.I0093	Araip.B03:17773060-17776157	DOWN*	no	UP**	no	no	no	Peroxidase superfamily protein	Phenylpropanoid biosynthesis pathway	Phenylpropanoids		nod+ only
XLOC_049902		Araip.S5EJ7	Araip.B03:132421147-132423078	no	UP**	UP**	no	no	no	Cytochrome P450 superfamily protein	isoflavone 2'-hydroxylase, Isoflavonoid biosynthesis	Phenylpropanoids		nod+ only
XLOC_053109		Araip.73H5Y	Araip.B04:2549548-2551064	no	no	UP**	no	no	no	chalcone synthase [Glycine max]	flavonoid/isoflavonoid biosynthesis pathway	Phenylpropanoids		nod+ only
XLOC_053417		Araip.97GAP	Araip.B04:9831072-9845398	no	no	UP**	no	no	UP*	Peroxidase superfamily protein	Phenylpropanoid biosynthesis pathway	Phenylpropanoids		nod+ only
XLOC_053487		Araip.U7CA5	Araip.B04:11884607-11886435	no	no	UP**	no	no	no	chalcone synthase [Glycine max]	flavonoid/isoflavonoid biosynthesis pathway	Phenylpropanoids		nod+ only
XLOC_053489		Araip.H6229	Araip.B04:11935038-11948045	no	no	UP**	no	no	no	chalcone synthase [Glycine max]	flavonoid/isoflavonoid biosynthesis pathway	Phenylpropanoids		nod+ only
XLOC_053494		Araip.3T4SK	Araip.B04:12057904-12059388	no	no	UP**	no	no	no	chalcone synthase [Glycine max]	flavonoid/isoflavonoid biosynthesis pathway	Phenylpropanoids		nod+ only
XLOC_053496		Araip.S9JRR	Araip.B04:12080850-12082158	no	no	UP**	no	no	no	chalcone synthase [Glycine max]	flavonoid/isoflavonoid biosynthesis pathway	Phenylpropanoids		nod+ only
XLOC_053498		Araip.YF2QF	Araip.B04:12121743-12123473	no	UP**	UP**	no	no	no	chalcone synthase [Glycine max]	flavonoid/isoflavonoid biosynthesis pathway	Phenylpropanoids		nod+ only
XLOC_053505		Araip.Z5UEI	Araip.B04:12285747-12286918	no	no	UP**	no	no	no	chalcone synthase [Glycine max]	flavonoid/isoflavonoid biosynthesis pathway	Phenylpropanoids		nod+ only
XLOC_053514		Araip.62EH4	Araip.B04:12804844-12806649	no	no	UP**	no	no	no	chalcone synthase [Glycine max]	flavonoid/isoflavonoid biosynthesis pathway	Phenylpropanoids		nod+ only
XLOC_055700		Araip.B8TJ0	Araip.B04:12655555-12657109	no	UP**	no	no	no	no	chalcone synthase [Glycine max]	flavonoid/isoflavonoid biosynthesis pathway	Phenylpropanoids		nod+ only
XLOC_055703		Araip.E7BUX	Araip.B04:12684969-12687006	no	UP*	UP**	no	no	no	chalcone synthase [Glycine max]	flavonoid/isoflavonoid biosynthesis pathway	Phenylpropanoids		nod+ only
XLOC_055705		Araip.QL51L	Araip.B04:12730078-12731882	no	UP**	UP**	no	no	no	chalcone synthase [Glycine max]	flavonoid/isoflavonoid biosynthesis pathway	Phenylpropanoids		nod+ only
XLOC_055709		Araip.7P0TV	Araip.B04:12749777-12751674	no	no	UP**	no	no	no	chalcone synthase [Glycine max]	flavonoid/isoflavonoid biosynthesis pathway	Phenylpropanoids		nod+ only
XLOC_055712		Araip.8ZH5X	Araip.B04:12802390-12804361	no	no	UP**	no	no	no	chalcone synthase [Glycine max]	flavonoid/isoflavonoid biosynthesis pathway	Phenylpropanoids		nod+ only
XLOC_066550		Araip.LS9BW	Araip.B06:130707884-130709906	no	UP**	UP**	no	no	no	chalcone synthase [Glycine max]	flavonoid/isoflavonoid biosynthesis pathway	Phenylpropanoids		nod+ only
XLOC_069394		Araip.SR41M	Araip.B07:8370232-8373062	no	UP*	UP**	no	UP**	UP*	Peroxidase superfamily protein	Phenylpropanoid biosynthesis pathway	Phenylpropanoids		nod+ only
XLOC_075717		Araip.JSZ6P	Araip.B09:15718002-15721641	no	UP*	no	no	no	UP**	peroxidase 2	Phenylpropanoid biosynthesis pathway	Phenylpropanoids		nod+ only
XLOC_080278		Araip.G5ZJQ	Araip.B10:10059443-10060676	no	no	UP**	no	no	no	Peroxidase superfamily protein	Phenylpropanoid biosynthesis pathway	Phenylpropanoids		nod+ only
XLOC_084097		Araip.007DT	Araip.B10:135871758-135882633	no	UP*	UP**	no	no	UP*	O-methyltransferase 1	Phenylpropanoid biosynthesis pathway	Phenylpropanoids		nod+ only
XLOC_004029		Aradu.203ID	Aradu.A01:90174354-90179465	no	no	no	no	UP**	no	cytokinin oxidase/dehydrogenase 6	Cytokinin related	Plant hormone	Yes	nod+ only
XLOC_003994		Aradu.X4R7M	Aradu.A01:89238162-89239959	no	no	no	no	DOWN**	no		Orthologous to jasmonate-zim-domain protein 2 (JAZ2) in Medicago truncatula, repressor of jasmonic acid responses (induced by jasmonic acid)	Plant hormone		nod+ only
XLOC_008024		XLOC_008024	Aradu.A02:55401931-55403363	UP*	no	no	no	no	DOWN**	ethylene-responsive element-binding family protein	Ethylene related	Plant hormone		nod+ only
XLOC_011710		Aradu.DVQ9A	Aradu.A03:38389519-38393913	no	UP**	UP**	no	UP**	UP**	cytokinin oxidase/dehydrogenase 1	Cytokinin related	Plant hormone		nod+ only
XLOC_022268		Aradu.418U8	Aradu.A06:14685124-14692237	no	UP*	UP**	no	UP**	UP**		Orthologous to ent-copalyl diphosphate synthetase 1 (CPS1) in Medicago truncatula, related with gibberellic acid biosynthesis	Plant hormone		nod+ only
XLOC_026954		Aradu.Q0ZWM	Aradu.A07:77118480-77120734	no	no	no	no	no	DOWN**	gibberellin 20 oxidase 1-like [Glycine max]	Gibberellic acid related	Plant hormone		nod+ only
XLOC_038809		Aradu.3LA4T	Aradu.A10:91780952-91785986	no	no	no	no	no	UP**		Orthologous to carotenoid cleavage dioxygenase 8 gene in Medicago truncatula, related with strigolactone biosynthesis	Plant hormone		nod+ only
XLOC_047350		XLOC_047350	Araip.B02:60762595-60764153	no	no	no	no	DOWN*	DOWN**	ethylene-responsive element-binding family protein	Ethylene related	Plant hormone		nod+ only
XLOC_051341		Araip.DKI8Z	Araip.B03:41006811-41010856	no	UP**	UP**	no	UP**	UP**	cytokinin oxidase/dehydrogenase 1	Cytokinin related	Plant hormone		nod+ only
XLOC_055217		Araip.HY2UT	Araip.B04:358560-360602	no	no	no	no	DOWN**	no		Orthologous to jasmonate-zim-domain protein 2 (JAZ2) in Medicago truncatula, repressor of jasmonic acid responses (induced by jasmonic acid)	Plant hormone		nod+ only
XLOC_055673		Araip.7E4DK	Araip.B04:11607460-11614047	no	no	no	no	UP**	UP**	cytochrome P450	Orthologous to ent-kaurenoic acid hydroxylase (KAO2) in Medicago truncatula, related with gibberellic acid biosynthesis	Plant hormone		nod+ only
XLOC_058792		Araip.PP5S8	Araip.B05:99822070-99824611	no	no	UP**	no	UP**	no	GH3.1, putative indole-3-acetic acid-amido synthetase	Auxin related	Plant hormone		nod+ only
XLOC_062364		Araip.M13HY	Araip.B06:1600992-1602103	no	no	no	no	no	DOWN**	auxin response factor 11	Auxin related	Plant hormone		nod+ only
XLOC_064618		Araip.D6V1K	Araip.B06:2140308-2145845	no	UP**	UP**	no	no	UP**	terpene synthase 04	Orthologous to ent-copalyl diphosphate synthetase 1 (CPS1) in Medicago truncatula, related with gibberellic acid biosynthesis	Plant hormone		nod+ only
XLOC_077660		Araip.T9L48	Araip.B09:5709909-5713523	no	no	no	no	DOWN**	no	IAA-amino acid hydrolase ILR1-like protein	Auxin related	Plant hormone		nod+ only
XLOC_004077		Aradu.T7UUH	Aradu.A01:91336601-91339345	no	no	no	no	UP**	UP*	AP2-like ethylene-responsive transcription factor AIL5-like [Glycine max]	Ethylene related, transcription factor	Plant hormone, transcription factor	Yes	nod+ only
XLOC_041493		Araip.XB73L	Araip.B01:136216960-136219736	no	no	UP**	no	UP**	UP**	AP2-like ethylene-responsive transcription factor AIL5-like [Glycine max]	Ethylene related, transcription factor	Plant hormone, transcription factor	Yes	nod+ only
XLOC_052252		Araip.46YUC	Araip.B03:124185127-124188387	no	no	no	no	no	UP**	AP2-like ethylene-responsive transcription factor ANT-like [Glycine max]	Ethylene related, transcription factor	Plant hormone, transcription factor	Yes	nod+ only
XLOC_013212		XLOC_013212	Aradu.A03:19822278-19823688	no	no	no	no	no	DOWN**	ethylene-responsive transcription factor 4	Ethylene related, transcription factor	Plant hormone, transcription factor		nod+ only
XLOC_016929		Aradu.M2I8I	Aradu.A04:113904523-113908753	no	no	no	no	UP**	UP**	AP2-like ethylene-responsive transcription factor BBM2-like [Glycine max]	Ethylene related, transcription factor	Plant hormone, transcription factor		nod+ only
XLOC_017517		Aradu.0KB9D	Aradu.A05:436417-441469	no	UP**	UP**	no	UP**	UP**	AP2-like ethylene-responsive transcription factor AIL6-like [Glycine max]	Ethylene related, transcription factor	Plant hormone, transcription factor		nod+ only
XLOC_017718		Aradu.LD7BF	Aradu.A05:4635191-4636033	no	no	no	no	DOWN**	DOWN**	ethylene-responsive transcription factor 1A-like [Glycine max]	Ethylene related, transcription factor	Plant hormone, transcription factor		nod+ only
XLOC_021225		Aradu.7AQ1B	Aradu.A05:103820637-103821964	no	no	no	no	no	DOWN**	ethylene-responsive transcription factor 3 [Glycine max]	Ethylene related, transcription factor	Plant hormone, transcription factor		nod+ only
XLOC_023888		Aradu.NZ8CP	Aradu.A06:7983501-7985084	no	no	no	no	no	DOWN**	ethylene-responsive transcription factor 1B	Ethylene related, transcription factor	Plant hormone, transcription factor		nod+ only
XLOC_052780		XLOC_052780	Araip.B03:22297059-22298687	no	no	UP*	no	no	DOWN**	ethylene-responsive transcription factor 4-like	Ethylene related, transcription factor	Plant hormone, transcription factor		nod+ only
XLOC_064253		Araip.KAK82	Araip.B06:131302705-131303924	no	no	UP**	no	no	UP**	ethylene-responsive transcription factor 3-like [Glycine max]	Ethylene related, transcription factor	Plant hormone, transcription factor		nod+ only
XLOC_064307		Araip.0BU95	Araip.B06:132464535-132467224	no	no	no	no	no	DOWN**	ethylene-responsive transcription factor 12-like [Glycine max]	Ethylene related, transcription factor	Plant hormone, transcription factor		nod+ only
XLOC_004223		Aradu.0J3SA	Aradu.A01:94983952-94984803	no	UP**	UP**	no	no	no	disease-resistance response protein	Disease resistance	R gene		nod+ only
XLOC_041332		Araip.Z0AKG	Araip.B01:132194338-132196213	no	UP**	no	no	no	no	disease-resistance response protein	Disease resistance	R gene		nod+ only
XLOC_041334		Araip.Z24SH	Araip.B01:132269622-132270542	no	UP**	no	no	no	no	disease-resistance response protein	Disease resistance	R gene		nod+ only
XLOC_041336		Araip.J0C95	Araip.B01:132306951-132307876	no	UP**	no	no	no	no	disease-resistance response protein	Disease resistance	R gene		nod+ only
XLOC_047028		Araip.92HTJ	Araip.B02:102156551-102164661	no	no	UP**	no	no	no	disease resistance protein (TIR-NBS-LRR class)	Disease resistance	R gene		nod+ only
XLOC_058417		Araip.KCN89	Araip.B05:30612146-30616748	no	UP*	no	no	UP**	UP**	disease resistance protein (TIR-NBS-LRR class)	Disease resistance	R gene		nod+ only
XLOC_028523		XLOC_028523	Aradu.A07:3869584-3869995	no	UP**	no	no	UP**	no	transcription factor par1	Transcription factor	Transcription factor	Yes	nod+ only
XLOC_017364		XLOC_017364	Aradu.A04:19191435-19192135	no	no	no	no	UP**	UP**	nuclear transcription factor y subunit b-5-like	Transcription factor	Transcription factor		nod+ only
XLOC_021742		Aradu.KG41H	Aradu.A06:2586565-2587836	no	no	no	no	no	DOWN**	WRKY family transcription factor	Transcription factor	Transcription factor		nod+ only
XLOC_030328		Aradu.62DXS	Aradu.A08:6135158-6135892	no	no	UP**	no	no	no	myb transcription factor	Transcription factor	Transcription factor		nod+ only
XLOC_031249		Aradu.T3S5X	Aradu.A08:38437691-38440613	no	no	DOWN**	no	no	no	transcription factor bHLH130-like [Glycine max]	Transcription factor	Transcription factor		nod+ only
XLOC_033088		Aradu.IC1L6	Aradu.A09:101816170-101817384	no	no	DOWN**	no	no	no	MYB transcription factor MYB98 [Glycine max]	Transcription factor	Transcription factor		nod+ only
XLOC_033741		Aradu.KEE43	Aradu.A09:835365-837983	no	no	no	no	DOWN**	DOWN**	WRKY family transcription factor	Transcription factor	Transcription factor		nod+ only
XLOC_044564		Araip.L6TM2	Araip.B02:57006872-57010339	no	no	no	no	UP**	no	MYB transcription factor MYB85 isoform X3 [Glycine max]	Transcription factor	Transcription factor		nod+ only
XLOC_045425		Araip.N5YD6	Araip.B02:106325134-106328906	no	UP**	UP**	no	UP**	UP**	nuclear transcription factor Y subunit A-10 isoform 2 [Glycine max]	Transcription factor	Transcription factor		nod+ only
XLOC_059419		Araip.CZ9NC	Araip.B05:140239676-140241958	no	UP**	UP**	no	UP**	UP**	MYB transcription factor MYB127 [Glycine max]	Transcription factor	Transcription factor		nod+ only
XLOC_060757		Araip.YS8A5	Araip.B05:37248089-37251918	no	no	DOWN**	no	no	no	myb transcription factor	Transcription factor	Transcription factor		nod+ only
XLOC_065171		Araip.1E1WQ	Araip.B06:17840475-17841758	no	no	no	no	no	DOWN**	WRKY family transcription factor	Transcription factor	Transcription factor		nod+ only
XLOC_070900		Araip.2404G	Araip.B07:124705861-124707203	no	no	no	no	no	DOWN**	heat shock transcription factor A2	Transcription factor	Transcription factor		nod+ only
XLOC_077459		Araip.LSC0K	Araip.B09:960179-962837	no	no	no	no	no	DOWN**	WRKY family transcription factor	Transcription factor	Transcription factor		nod+ only
XLOC_000328		Aradu.DG9SV	Adur1654:11035-11275	no	no	no	no	DOWN**	no				Yes	nod+ only
XLOC_000573		XLOC_000573	Adur2291:4037-4235	no	no	no	no	no	DOWN**				Yes	nod+ only
XLOC_000578		Aradu.077AT	Adur2305:2144-4337	UP*	UP**	no	no	no	no					nod+ only
XLOC_000806		XLOC_000806	Adur791:59075-59309	no	no	no	no	no	DOWN**				Yes	nod+ only
XLOC_000919		XLOC_000919	Aipa1398:1550-2306	no	no	no	no	no	DOWN**				Yes	nod+ only
XLOC_004780		XLOC_004780	Aradu.A01:102499034-102499664	no	no	DOWN**	no	no	no				Yes	nod+ only
XLOC_002699		Aradu.864C7	Aradu.A01:102508251-102511312	UP**	no	DOWN**	no	no	no	Unknown protein			Yes	nod+ opposite with nod-
XLOC_002850		Aradu.04E6I	Aradu.A01:1093783-1094338	no	no	no	no	no	DOWN**					nod+ only
XLOC_003304		XLOC_003304	Aradu.A01:10995979-10999308	no	UP**	no	no	no	no				Yes	nod+ only
XLOC_001101		Aradu.EF2HJ	Aradu.A01:1425244-1427985	no	no	UP**	no	UP**	UP**					nod+ only
XLOC_002928		Aradu.I2ZW9	Aradu.A01:2817321-2823643	no	UP**	UP**	no	UP**	UP**	salicylic acid methyl transferase-like protein [Glycine max]				nod+ only
XLOC_004679		XLOC_004679	Aradu.A01:35478653-35480032	no	no	no	no	no	DOWN**					nod+ only
XLOC_001802		Aradu.RA9CS	Aradu.A01:36573419-36577569	no	no	no	no	no	UP**					nod+ only
XLOC_004699		XLOC_004699	Aradu.A01:58443631-58444405	no	no	no	no	no	DOWN**				Yes	nod+ only
XLOC_003125		Aradu.CZ6KH	Aradu.A01:6898300-6899692	DOWN**	no	UP**	no	no	no	HXXXD-type acyl-transferase family protein				nod+ opposite with nod-
XLOC_003129	RIP1	Aradu.X9PNA	Aradu.A01:7077700-7094090	no	DOWN*	no	no	no	DOWN**	Peroxidase superfamily protein				nod+ only
XLOC_003186		Aradu.GS29Q	Aradu.A01:8220588-8223847	no	no	no	no	no	DOWN**	kunitz trypsin inhibitor 1				nod+ only
XLOC_003189		Aradu.3L8EK	Aradu.A01:8287050-8288433	no	no	UP**	no	no	no					nod+ only
XLOC_003203		Aradu.EF37G	Aradu.A01:8598340-8600923	no	no	no	no	DOWN**	DOWN**	Cytochrome P450 superfamily protein				nod+ only
XLOC_004725		XLOC_004725	Aradu.A01:89700337-89702257	no	no	no	no	DOWN**	DOWN**	nuclease harbi1-like				nod+ only
XLOC_004023		Aradu.Y4ACF	Aradu.A01:90065037-90067333	no	no	no	no	no	DOWN**					nod+ only
XLOC_004734		XLOC_004734	Aradu.A01:91540614-91541633	no	no	no	no	no	DOWN**	uncharacterized protein tcm_039000				nod+ only
XLOC_002328	ENOD16	Aradu.D9DNB	Aradu.A01:92709795-92710651	no	no	UP**	no	no	UP**	early nodulin-like protein 10				nod+ only
XLOC_004176		Aradu.55DBE	Aradu.A01:93487513-93488906	no	UP**	UP**	no	UP**	no					nod+ only
XLOC_002519		Aradu.NCJ0H	Aradu.A01:97679215-97684109	no	no	no	no	DOWN**	no	Copper amine oxidase family protein				nod+ only
XLOC_004383		Aradu.PF28J	Aradu.A01:99546051-99550223	no	no	no	no	no	DOWN**					nod+ only
XLOC_005262		Aradu.DU6KM	Aradu.A02:14271344-14272787	no	no	UP**	no	no	UP**					nod+ only
XLOC_006900		Aradu.374RQ	Aradu.A02:16754919-16760252	no	no	no	no	no	DOWN**	Cellulose synthase family protein				nod+ only
XLOC_007003		Aradu.SA9CN	Aradu.A02:27621696-27633117	no	no	DOWN**	no	no	no	type I inositol 1%2C4%2C5-trisphosphate 5-phosphatase CVP2-like [Glycine max]				nod+ only
XLOC_008008		XLOC_008008	Aradu.A02:28323609-28324300	no	no	no	no	no	DOWN**					nod+ only
XLOC_008017		XLOC_008017	Aradu.A02:46739162-46741635	no	no	no	DOWN*	no	DOWN**	translocation protein				nod+ only
XLOC_008050		XLOC_008050	Aradu.A02:80039982-80040774	no	no	DOWN**	no	no	no	bahd acyltransferase dcr-like			Yes	nod+ only
XLOC_007619		Aradu.N8FJN	Aradu.A02:83119985-83122426	no	DOWN*	UP**	no	no	no	ferritin 4				nod+ only
XLOC_008065		XLOC_008065	Aradu.A02:86173355-86174457	no	no	no	no	no	DOWN**					nod+ only
XLOC_006179		XLOC_006179	Aradu.A02:88887120-88889106	no	no	no	no	no	DOWN**	udp-glucoronosyl udp-glucosyl transferase family protein			Yes	nod+ only
XLOC_006252		Aradu.YVE0S	Aradu.A02:90660796-90668580	no	no	no	no	UP**	UP*					nod+ only
XLOC_009854		Aradu.GLM5E	Aradu.A03:114987250-114990957	no	no	no	no	DOWN**	DOWN*	aspartate aminotransferase				nod+ only
XLOC_012425		Aradu.32LC7	Aradu.A03:115025250-115028840	no	no	UP**	UP*	no	UP*	myo-inositol-1-phosphate synthase 3				nod+ only
XLOC_012507		Aradu.902BX	Aradu.A03:117984462-117986287	no	no	no	no	no	DOWN**	F-box family protein				nod+ only
XLOC_010052		Aradu.T09Z3	Aradu.A03:121694530-121697606	no	no	no	no	no	DOWN**					nod+ only
XLOC_012706		Aradu.Y1LYG	Aradu.A03:124434452-124440137	no	no	UP**	DOWN**	no	no	probable nucleoredoxin 1-like isoform X1 [Glycine max]				nod+ opposite with nod-
XLOC_013351		XLOC_013351	Aradu.A03:124859185-124859784	no	no	no	no	UP**	UP**				Yes	nod+ only
XLOC_010199		Aradu.D5TX4	Aradu.A03:125574291-125576002	no	UP**	UP**	no	UP**	UP**	polyphenol oxidase A1%2C chloroplastic-like [Glycine max]				nod+ only
XLOC_012789		Aradu.IV8SJ	Aradu.A03:126498777-126500605	DOWN*	UP*	UP**	no	UP**	UP**	expansin A1				nod+ only
XLOC_010258		Aradu.DD097	Aradu.A03:127236319-127241586	no	UP*	no	no	UP**	UP*	endoglucanase 8-like [Glycine max]				nod+ only
XLOC_012892		Aradu.CI6AA	Aradu.A03:128484389-128485362	no	no	UP**	no	UP**	UP**	blue copper protein-like [Glycine max]				nod+ only
XLOC_010319		Aradu.NEM0A	Aradu.A03:128603424-128605259	no	UP**	UP**	no	UP**	UP**	Protein kinase superfamily protein				nod+ only
XLOC_013401		XLOC_013401	Aradu.A03:134548676-134551615	no	no	no	no	no	DOWN**	u-box domain-containing protein 17-like				nod+ only
XLOC_008200		Aradu.60I66	Aradu.A03:1572588-1574063	no	no	no	no	DOWN**	no					nod+ only
XLOC_013199		XLOC_013199	Aradu.A03:17605827-17606631	no	no	no	no	no	DOWN**					nod+ only
XLOC_011303		Aradu.UNY97	Aradu.A03:18241874-18246208	no	UP**	no	no	UP**	UP**	O-methyltransferase 1				nod+ only
XLOC_011321		Aradu.US8PA	Aradu.A03:18719645-18722038	no	no	UP**	no	no	no					nod+ only
XLOC_011363		Aradu.LB6JY	Aradu.A03:20048445-20054857	no	UP**	no	no	no	no	two-component response regulator-like APRR2-like isoform X2 [Glycine max]				nod+ only
XLOC_011365		Aradu.Y1RGP	Aradu.A03:20208820-20211857	no	no	no	no	no	UP**	zinc finger protein MAGPIE-like [Glycine max]				nod+ only
XLOC_013165		XLOC_013165	Aradu.A03:2345919-2346311	no	DOWN**	no	no	no	no				Yes	nod+ only
XLOC_008245		Aradu.V7EH0	Aradu.A03:2430315-2430986	no	no	no	no	DOWN**	no					nod+ only
XLOC_008951		Aradu.TW8M6	Aradu.A03:25790839-25792591	no	no	no	no	DOWN**	no				Yes	nod+ only
XLOC_011492		Aradu.S0IZG	Aradu.A03:25813484-25814973	no	no	UP**	no	UP*	UP*	S-norcoclaurine synthase-like [Glycine max]				nod+ only
XLOC_010755		Aradu.T1Q4B	Aradu.A03:2737096-2738146	no	no	no	no	no	DOWN**	E3 ubiquitin-protein ligase RING1-like [Glycine max]				nod+ only
XLOC_010775		Aradu.6Q7IR	Aradu.A03:2988758-2990816	no	no	no	no	DOWN**	no				Yes	nod+ only
XLOC_009197		Aradu.G307L	Aradu.A03:39685959-39688246	no	no	UP**	no	UP**	UP**	Inner membrane protein yicO n%3D2 Tax%3DMagnaporthaceae RepID%3DJ3P8F6_GAGT3				nod+ only
XLOC_013280		XLOC_013280	Aradu.A03:89833636-89835232	no	no	UP**	no	no	no	uncharacterized protein at3g28850-like				nod+ only
XLOC_008160		Aradu.56ZRQ	Aradu.A03:999091-1000886	no	no	UP**	no	no	no	Heavy metal transport/detoxification superfamily protein				nod+ only
XLOC_016876		Aradu.AE3JB	Aradu.A04:112215349-112226336	no	no	no	no	no	DOWN**					nod+ only
XLOC_014950		Aradu.HMD35	Aradu.A04:113654192-113662626	no	no	no	no	no	DOWN**				Yes	nod+ only
XLOC_017130		Aradu.V08Y1	Aradu.A04:119513147-119519508	no	UP**	UP**	no	UP**	UP**	Cytochrome P450 superfamily protein				nod+ only
XLOC_017167		Aradu.26R75	Aradu.A04:120317945-120328700	no	no	no	no	UP**	no	glycoside hydrolase family 81 protein				nod+ only
XLOC_015194		XLOC_015194	Aradu.A04:120483942-120485151	no	no	UP**	no	UP**	no				Yes	nod+ only
XLOC_015855		Aradu.1F1FD	Aradu.A04:16981209-16981650	no	no	no	no	no	DOWN**				Yes	nod+ only
XLOC_017363		XLOC_017363	Aradu.A04:18917933-18919351	no	no	no	no	no	DOWN**					nod+ only
XLOC_014000		Aradu.5F6FU	Aradu.A04:20551548-20554616	no	UP**	UP**	no	UP**	no	Cytochrome P450 superfamily protein				nod+ only
XLOC_017333		XLOC_017333	Aradu.A04:4045869-4047698	no	UP**	no	no	no	no				Yes	nod+ only
XLOC_016443		Aradu.9G6FH	Aradu.A04:90873551-90879241	no	UP**	UP*	no	UP**	no	vacuolar cation/proton exchanger 3				nod+ only
XLOC_014561		Aradu.Y8YHS	Aradu.A04:97327734-97331777	no	no	no	no	UP**	no	Sec14p-like phosphatidylinositol transfer family protein				nod+ only
XLOC_019155		Aradu.W9ELR	Aradu.A05:100450840-100458865	UP**	DOWN**	no	no	no	no	Peroxidase superfamily protein				nod+ opposite with nod-
XLOC_021269		Aradu.Z6HVH	Aradu.A05:105297273-105300589	no	UP**	no	no	no	no	probable 2-oxoglutarate/Fe(II)-dependent dioxygenase [Glycine max]				nod+ only
XLOC_021373		Aradu.JPL2X	Aradu.A05:107693837-107700538	no	UP*	no	no	UP**	UP*	ABCC subfamily ATP-binding cassette protein n%3D4 Tax%3DVitis vinifera RepID%3DR9QT20_VITVI				nod+ only
XLOC_019413		XLOC_019413	Aradu.A05:107971624-107973743	no	no	no	no	DOWN**	no				Yes	nod+ only
XLOC_017992		Aradu.GUI8I	Aradu.A05:10846826-10849533	no	no	UP**	no	no	UP*				Yes	nod+ only
XLOC_019557		XLOC_019557	Aradu.A05:1636234-1640191	no	no	no	no	no	DOWN**	probable xyloglucan endotransglucosylase hydrolase protein 30-like			Yes	nod+ only
XLOC_021512		XLOC_021512	Aradu.A05:22848742-22849696	no	UP**	UP**	DOWN*	UP**	UP**				Yes	nod+ only
XLOC_017615		Aradu.ZGG7G	Aradu.A05:2344360-2351731	no	no	no	no	no	DOWN**	alternative oxidase 1A				nod+ only
XLOC_021515		XLOC_021515	Aradu.A05:23829123-23830448	no	no	no	no	no	DOWN**					nod+ only
XLOC_020289		Aradu.B4D3A	Aradu.A05:24879877-24881965	no	no	no	no	no	DOWN**	U-box domain-containing protein 19-like [Glycine max]				nod+ only
XLOC_020300		Aradu.Q0KQT	Aradu.A05:25918349-25923724	no	no	UP**	no	no	no				Yes	nod+ only
XLOC_018321		Aradu.7P38Z	Aradu.A05:26386805-26388898	no	no	no	no	UP**	no	pre-mRNA-splicing factor SPF27 homolog [Glycine max]				nod+ only
XLOC_021520		XLOC_021520	Aradu.A05:27925119-27925884	no	no	no	no	DOWN**	DOWN**				Yes	nod+ only
XLOC_021521		XLOC_021521	Aradu.A05:27927057-27927816	no	DOWN*	no	no	DOWN**	no				Yes	nod+ only
XLOC_019617		Aradu.1V1I5	Aradu.A05:2819357-2822725	no	no	no	no	no	DOWN**	Cytochrome P450 superfamily protein				nod+ only
XLOC_017733		Aradu.J4IUU	Aradu.A05:4890337-4894533	no	no	no	no	DOWN**	no					nod+ only
XLOC_021556		XLOC_021556	Aradu.A05:82779464-82780463	no	DOWN**	UP**	UP**	no	DOWN**	kunitz type trypsin inhibitor alpha-fucosidase			Yes	nod+ opposite with nod-
XLOC_021557		XLOC_021557	Aradu.A05:82782189-82783019	DOWN*	no	no	no	DOWN**	DOWN**				Yes	nod+ only
XLOC_018684		Aradu.E721V	Aradu.A05:82832832-82848847	no	no	no	no	UP**	UP*	kunitz trypsin inhibitor 1				nod+ only
XLOC_018843		Aradu.IAE5L	Aradu.A05:88442564-88444873	no	no	no	no	no	UP**					nod+ only
XLOC_018845		Aradu.B16HX	Aradu.A05:88494845-88497665	no	UP**	no	no	no	no					nod+ only
XLOC_018861		Aradu.01T4M	Aradu.A05:88822841-88826057	no	UP**	no	no	no	no	myo-inositol oxygenase 2				nod+ only
XLOC_021582		XLOC_021582	Aradu.A05:92892982-92894077	UP**	DOWN*	DOWN**	no	DOWN*	no				Yes	nod+ opposite with nod-
XLOC_021053		Aradu.ZTH8V	Aradu.A05:96445244-96447033	no	no	no	no	no	DOWN**	nudix hydrolase homolog 4				nod+ only
XLOC_021586		XLOC_021586	Aradu.A05:96816432-96817660	no	no	no	no	no	DOWN**	mitogen-activated protein kinase kinase 9-like				nod+ only
XLOC_023356		Aradu.H0G14	Aradu.A06:107845767-107848867	no	DOWN**	no	DOWN*	no	no	12-oxophytodienoate reductase 1				nod+ only
XLOC_025262		Aradu.PS7HL	Aradu.A06:108555878-108560941	no	no	no	no	UP**	UP**	spermidine synthase 1				nod+ only
XLOC_023444		Aradu.NG7W7	Aradu.A06:110100703-110101319	no	no	no	no	DOWN**	no				Yes	nod+ only
XLOC_025330		Aradu.H447Q	Aradu.A06:110462686-110465199	no	no	UP**	no	no	UP**	N-terminal nucleophile aminohydrolases (Ntn hydrolases) superfamily protein				nod+ only
XLOC_024080		Aradu.2DM5J	Aradu.A06:12972043-12974106	no	no	no	no	no	DOWN**	ankyrin repeat-containing protein [Glycine max]				nod+ only
XLOC_022281		Aradu.A9IQR	Aradu.A06:15081980-15085882	no	no	no	no	no	UP**				Yes	nod+ only
XLOC_022312		Aradu.9L539	Aradu.A06:15982261-15983340	no	no	UP**	no	UP**	UP**					nod+ only
XLOC_022338		Aradu.LJV84	Aradu.A06:16867413-16869064	no	no	UP**	no	no	UP*					nod+ only
XLOC_021761		Aradu.W274M	Aradu.A06:2977196-2997354	no	no	no	no	no	DOWN**	germin-like protein 2				nod+ only
XLOC_021783		Aradu.9Y87U	Aradu.A06:3633788-3634094	no	no	UP**	no	no	no				Yes	nod+ only
XLOC_023726		XLOC_023726	Aradu.A06:3810675-3812840	no	no	DOWN**	no	no	no				Yes	nod+ only
XLOC_021834		Aradu.X9N95	Aradu.A06:4641353-4642857	no	no	no	no	no	DOWN**	RING-H2 finger protein 2B				nod+ only
XLOC_023847		Aradu.SUG9B	Aradu.A06:6747161-6749596	no	no	no	no	UP**	UP**	short-chain dehydrogenase-reductase B				nod+ only
XLOC_023848		Aradu.LYQ47	Aradu.A06:6752431-6757034	no	no	UP**	no	no	no	short-chain dehydrogenase-reductase B				nod+ only
XLOC_022698		Aradu.V737M	Aradu.A06:74785868-74791910	no	no	UP**	no	no	UP**	short-chain dehydrogenase-reductase B				nod+ only
XLOC_025510		XLOC_025510	Aradu.A06:77062099-77063784	no	no	no	no	no	DOWN**					nod+ only
XLOC_025526	ERN1	XLOC_025526	Aradu.A06:89205997-89207054	no	no	no	no	UP**	no					nod+ only
XLOC_022937		XLOC_022937	Aradu.A06:92345929-92347222	no	no	no	no	no	DOWN**					nod+ only
XLOC_025535		XLOC_025535	Aradu.A06:92943836-92945188	no	UP**	UP**	no	no	UP**					nod+ only
XLOC_028534		XLOC_028534	Aradu.A07:11120911-11122745	no	DOWN*	DOWN**	DOWN*	DOWN*	DOWN**	uncharacterized acetyltransferase at3g50280-like				nod+ only
XLOC_028555		XLOC_028555	Aradu.A07:15133853-15135587	no	no	no	no	no	DOWN**	u-box domain-containing protein 21-like				nod+ only
XLOC_027105		Aradu.HTX30	Aradu.A07:2242769-2245552	no	no	no	no	DOWN**	DOWN**					nod+ only
XLOC_028576		XLOC_028576	Aradu.A07:22928123-22929599	no	DOWN**	no	no	no	no	protein light-dependent short hypocotyls 5-like				nod+ only
XLOC_028582		XLOC_028582	Aradu.A07:23743230-23744698	no	no	no	no	no	DOWN**	mitogen-activated protein kinase kinase kinase npk1-like				nod+ only
XLOC_025746		Aradu.Q8LAU	Aradu.A07:2623845-2627138	no	no	UP*	no	UP**	UP*					nod+ only
XLOC_027157		Aradu.0124J	Aradu.A07:3079852-3081736	no	no	no	no	no	DOWN**					nod+ only
XLOC_027005	NIN	Aradu.46M2Y	Aradu.A07:375588-379016	no	UP**	UP**	no	UP**	UP**	Plant regulator RWP-RK family protein				nod+ only
XLOC_027254		Aradu.HSX85	Aradu.A07:5115847-5117956	no	no	no	no	no	DOWN**	blue copper protein-like [Glycine max]				nod+ only
XLOC_025633		Aradu.P8Y29	Aradu.A07:521664-522954	no	no	no	no	no	DOWN**	UDP-Glycosyltransferase superfamily protein				nod+ only
XLOC_028129		XLOC_028129	Aradu.A07:61702020-61704562	UP*	no	UP**	no	DOWN**	DOWN**					nod+ only
XLOC_028616		XLOC_028616	Aradu.A07:61743231-61744546	no	no	UP**	no	no	DOWN**					nod+ only
XLOC_028620		XLOC_028620	Aradu.A07:64533930-64534386	no	no	no	no	no	DOWN**					nod+ only
XLOC_028621		XLOC_028621	Aradu.A07:64577329-64578247	no	UP*	UP**	no	UP**	UP**	lectin precursor				nod+ only
XLOC_028622		XLOC_028622	Aradu.A07:64952662-64953712	no	UP**	UP**	no	UP**	UP**	lectin precursor				nod+ only
XLOC_025909		Aradu.9G825	Aradu.A07:6602529-6603210	no	no	UP**	no	no	no					nod+ only
XLOC_027321		Aradu.LHB41	Aradu.A07:6733483-6734861	no	no	UP**	no	UP**	UP**					nod+ only
XLOC_028641		XLOC_028641	Aradu.A07:77685074-77687466	no	no	no	no	no	DOWN**	9-cis-epoxycarotenoid dioxygenase				nod+ only
XLOC_028496		Aradu.EYN6M	Aradu.A07:77960453-77962251	no	UP**	no	no	no	UP**	nicotianamine synthase 2				nod+ only
XLOC_028517		XLOC_028517	Aradu.A07:83552-83893	no	UP**	no	no	no	no				Yes	nod+ only
XLOC_025969		Aradu.F99EG	Aradu.A07:8607876-8608549	no	no	no	no	DOWN**	no					nod+ only
XLOC_030501		Aradu.YY5C4	Aradu.A08:11204283-11210110	no	no	DOWN**	UP**	no	no	nodulin MtN21 /EamA-like transporter family protein				nod+ opposite with nod-
XLOC_031667		XLOC_031667	Aradu.A08:13686025-13687593	no	no	no	no	no	DOWN**					nod+ only
XLOC_031683		XLOC_031683	Aradu.A08:18090841-18091940	no	no	no	no	no	DOWN**	zinc finger protein zat10-like				nod+ only
XLOC_029228		Aradu.TI2CX	Aradu.A08:23464297-23466900	no	DOWN*	no	no	DOWN**	DOWN**	alcohol dehydrogenase 1				nod+ only
XLOC_029229		Aradu.TW1EN	Aradu.A08:23489739-23490921	no	no	UP**	no	no	no	Chitinase family protein				nod+ only
XLOC_031701		XLOC_031701	Aradu.A08:24812920-24814467	no	no	no	no	no	DOWN**				Yes	nod+ only
XLOC_031717		XLOC_031717	Aradu.A08:28655076-28656203	no	no	no	no	no	DOWN**	probable ccr4-associated factor 1 homolog 11			Yes	nod+ only
XLOC_030231		Aradu.7D15Q	Aradu.A08:3165426-3166716	no	UP**	no	no	no	no	ornithine decarboxylase [Glycine max]				nod+ only
XLOC_031731	CLE13	XLOC_031731	Aradu.A08:32710575-32711226	no	UP**	UP**	no	UP**	UP**					nod+ only
XLOC_031101		XLOC_031101	Aradu.A08:33203338-33204260	no	UP**	no	no	no	no				Yes	nod+ only
XLOC_031734		XLOC_031734	Aradu.A08:35435876-35436687	UP**	no	no	no	DOWN**	DOWN**	calcium-binding protein pbp1-like				nod+ opposite with nod-
XLOC_031742		XLOC_031742	Aradu.A08:36734262-36734833	no	no	no	no	no	DOWN**				Yes	nod+ only
XLOC_031220		Aradu.3JZ9I	Aradu.A08:37474724-37477549	no	no	UP**	no	UP**	no					nod+ only
XLOC_031339		Aradu.K39P9	Aradu.A08:41393697-41395600	no	no	UP**	no	no	no					nod+ only
XLOC_031763		XLOC_031763	Aradu.A08:42972833-42973352	no	no	no	no	no	DOWN**				Yes	nod+ only
XLOC_029984		Aradu.UXN6T	Aradu.A08:46083445-46085088	no	no	no	no	DOWN**	DOWN**	NAC domain protein%2C				nod+ only
XLOC_033279		Aradu.942ZP	Aradu.A09:110959096-110960648	no	DOWN**	no	UP**	no	DOWN**	early light-induced-like protein				nod+ opposite with nod-
XLOC_035727		XLOC_035727	Aradu.A09:111715298-111716829	DOWN**	no	UP**	no	UP**	UP**					nod+ opposite with nod-
XLOC_035731		XLOC_035731	Aradu.A09:112417243-112418476	no	no	no	no	no	DOWN**	zinc finger protein zat10-like				nod+ only
XLOC_035340		Aradu.3V6IR	Aradu.A09:114629212-114633004	no	no	no	no	no	UP**	cationic amino acid transporter 7				nod+ only
XLOC_035555		XLOC_035555	Aradu.A09:119460509-119461061	no	no	no	DOWN*	DOWN**	DOWN*	lectin			Yes	nod+ only
XLOC_035573		Aradu.G9044	Aradu.A09:120008413-120019519	no	no	UP**	no	no	no				Yes	nod+ only
XLOC_035625		XLOC_035625	Aradu.A09:12833282-12834081	no	no	no	no	no	DOWN**	photosystem i reaction center subunit chloroplastic-like				nod+ only
XLOC_034350		Aradu.EQ3HU	Aradu.A09:22459116-22460518	no	no	no	no	no	DOWN**					nod+ only
XLOC_031798		Aradu.3RZ4S	Aradu.A09:244538-245870	no	no	no	no	DOWN**	DOWN*	uncharacterized protein LOC100783651 [Glycine max]				nod+ only
XLOC_031969		Aradu.99LWL	Aradu.A09:3553007-3555489	no	no	no	no	no	DOWN**	histidine phosphotransfer protein 6				nod+ only
XLOC_032581		Aradu.L8VRB	Aradu.A09:36737612-36740141	no	no	no	no	UP**	no	basic helix-loop-helix (bHLH) DNA-binding superfamily protein				nod+ only
XLOC_034513		Aradu.JME7I	Aradu.A09:39910713-39913789	no	no	no	no	UP**	no				Yes	nod+ only
XLOC_034514		Aradu.FE3TS	Aradu.A09:39915299-39915876	no	no	UP**	no	UP**	UP**				Yes	nod+ only
XLOC_034544		Aradu.W6H6W	Aradu.A09:44407128-44409195	no	no	UP**	no	DOWN**	no	2-oxoglutarate (2OG) and Fe(II)-dependent oxygenase superfamily protein				nod+ only
XLOC_034746		Aradu.BMJ7K	Aradu.A09:81183352-81184452	no	no	UP**	no	no	no	Bowman birk trypsin inhibitor				nod+ only
XLOC_034809		Aradu.0Z207	Aradu.A09:88879749-88883124	no	no	DOWN**	no	no	no	myo-inositol oxygenase 4				nod+ only
XLOC_039479		XLOC_039479	Aradu.A10:100498943-100501132	no	no	no	no	no	DOWN**					nod+ only
XLOC_037225		Aradu.WTI0M	Aradu.A10:101862133-101864366	no	no	no	no	no	DOWN**				Yes	nod+ only
XLOC_037295		Aradu.7EY7D	Aradu.A10:104055796-104057879	no	no	no	no	no	DOWN**	U-box domain-containing protein 21-like [Glycine max]				nod+ only
XLOC_039497		XLOC_039497	Aradu.A10:104592270-104593011	no	no	UP**	no	no	no				Yes	nod+ only
XLOC_037325		Aradu.YK06D	Aradu.A10:104877219-104880371	no	UP**	no	no	no	no	proline dehydrogenase				nod+ only
XLOC_037383		XLOC_037383	Aradu.A10:106080560-106082572	no	UP**	no	no	UP**	UP**					nod+ only
XLOC_039217		Aradu.945F4	Aradu.A10:107203562-107208927	no	no	no	no	no	DOWN**	putative pectinesterase/pectinesterase inhibitor 24-like [Glycine max]				nod+ only
XLOC_036236		Aradu.3A0ZB	Aradu.A10:10865122-10867837	no	no	no	no	no	DOWN**	RING-H2 finger protein 2B				nod+ only
XLOC_039390		XLOC_039390	Aradu.A10:19976463-19977787	no	no	no	no	DOWN**	no					nod+ only
XLOC_039393		XLOC_039393	Aradu.A10:21644648-21646764	no	UP*	UP**	no	UP**	UP**	taxadien-5-alpha-ol o-acetyltransferase-like				nod+ only
XLOC_035894		Aradu.B5TNQ	Aradu.A10:2431151-2431478	UP**	no	no	no	no	DOWN**	glutaredoxin-C9-like [Glycine max]				nod+ opposite with nod-
XLOC_039401		XLOC_039401	Aradu.A10:26772769-26778488	DOWN**	no	no	no	UP**	no				Yes	nod+ opposite with nod-
XLOC_037750		Aradu.44JZ9	Aradu.A10:3314054-3314357	no	no	no	no	UP**	no					nod+ only
XLOC_036563		Aradu.4S63Z	Aradu.A10:36860598-36866042	no	no	no	no	UP**	no	nitrite reductase 1				nod+ only
XLOC_037785		Aradu.I338M	Aradu.A10:4258850-4263792	no	no	no	no	no	DOWN**	terpene synthase 14				nod+ only
XLOC_039420		XLOC_039420	Aradu.A10:46684030-46684846	no	no	no	no	no	DOWN**					nod+ only
XLOC_039426		XLOC_039426	Aradu.A10:51832420-51834310	no	no	no	no	no	DOWN**					nod+ only
XLOC_038436		Aradu.EU1QI	Aradu.A10:54444733-54446119	UP*	no	no	no	DOWN**	no				Yes	nod+ only
XLOC_036047		Aradu.TU51C	Aradu.A10:5535237-5537102	no	no	no	no	DOWN**	no	2-nitropropane dioxygenase-like protein				nod+ only
XLOC_036703		Aradu.6JB4Q	Aradu.A10:64967678-64969770	no	no	no	no	DOWN**	no					nod+ only
XLOC_036756		XLOC_036756	Aradu.A10:69267470-69268727	no	no	DOWN**	no	no	no					nod+ only
XLOC_039444		XLOC_039444	Aradu.A10:77360613-77361647	no	no	no	no	UP**	no				Yes	nod+ only
XLOC_039451		XLOC_039451	Aradu.A10:84658887-84659919	no	no	no	no	no	DOWN**				Yes	nod+ only
XLOC_039475		XLOC_039475	Aradu.A10:99110801-99112452	no	no	no	no	no	DOWN**	probable galacturonosyltransferase-like 9-like				nod+ only
XLOC_037154		Aradu.THV7P	Aradu.A10:99594770-99597320	no	no	no	no	no	DOWN**	P-loop containing nucleoside triphosphate hydrolases superfamily protein				nod+ only
XLOC_041602		Araip.C8PEG	Araip.B01:1071584-1081514	no	DOWN**	no	UP**	no	no	Protein kinase superfamily protein				nod+ opposite with nod-
XLOC_042820		XLOC_042820	Araip.B01:114030081-114031767	no	no	no	no	no	UP**	malate chloroplastic-like				nod+ only
XLOC_043127		Araip.26B5V	Araip.B01:128247328-128250648	UP**	UP*	no	no	DOWN**	no	Copper amine oxidase family protein				nod+ opposite with nod-
XLOC_041262		Araip.9A6T0	Araip.B01:130162879-130163663	UP*	DOWN*	DOWN*	no	DOWN**	DOWN*	Late embryogenesis abundant 3 (LEA3) family protein				nod+ only
XLOC_043630		XLOC_043630	Araip.B01:131223667-131224608	no	no	no	no	no	UP**					nod+ only
XLOC_041986		Araip.D8U3T	Araip.B01:13241250-13243916	no	UP**	UP**	no	UP**	UP**					nod+ only
XLOC_041406		Araip.T3EQA	Araip.B01:134346534-134347887	no	no	UP**	no	UP**	no					nod+ only
XLOC_043348	ENOD16	Araip.AZY85	Araip.B01:135066300-135067316	no	no	no	no	UP**	no	early nodulin-like protein 10				nod+ only
XLOC_043385		Araip.Y6X2Y	Araip.B01:135973905-135978734	no	DOWN*	UP**	no	DOWN**	DOWN**	Xyloglucan endotransglucosylase/hydrolase family protein				nod+ only
XLOC_043391		Araip.R17WJ	Araip.B01:136066692-136069162	no	UP**	no	no	no	no	Protein kinase superfamily protein			Yes	nod+ only
XLOC_043657		XLOC_043657	Araip.B01:137118757-137120515	UP**	no	no	UP**	DOWN**	DOWN**	nuclease harbi1				nod+ opposite with nod-
XLOC_039670		Araip.5V59L	Araip.B01:2745066-2745348	no	no	UP**	no	no	no					nod+ only
XLOC_039681		Araip.QZA57	Araip.B01:2916609-2922619	no	UP**	no	no	no	no	Cell wall protein Exp4 n%3D1 Tax%3DMirabilis jalapa RepID%3DQ84L38_MIRJA				nod+ only
XLOC_043537		XLOC_043537	Araip.B01:49172704-49173099	DOWN**	UP**	no	no	no	no				Yes	nod+ opposite with nod-
XLOC_043541		XLOC_043541	Araip.B01:56613037-56614276	no	no	no	no	no	DOWN**					nod+ only
XLOC_043543		XLOC_043543	Araip.B01:59685042-59686172	no	no	no	no	no	DOWN**					nod+ only
XLOC_042501		Araip.0B03Z	Araip.B01:62628625-62631128	UP*	no	no	no	DOWN**	no				Yes	nod+ only
XLOC_045268		Araip.ZV0LA	Araip.B02:102702536-102704781	no	no	no	no	no	DOWN**					nod+ only
XLOC_047183		Araip.2I1EM	Araip.B02:106518905-106520898	no	no	no	no	no	DOWN**	syntaxin of plants 121				nod+ only
XLOC_044251		Araip.0KX81	Araip.B02:17568448-17570428	no	UP**	UP**	no	no	UP**				Yes	nod+ only
XLOC_047338		XLOC_047338	Araip.B02:29311843-29312564	no	no	no	no	no	DOWN**					nod+ only
XLOC_044487		Araip.8T3QY	Araip.B02:35557069-35561311	no	no	no	no	no	UP**					nod+ only
XLOC_043837		Araip.JF5B7	Araip.B02:4517277-4529256	no	DOWN**	no	no	no	no	clustered mitochondria protein-like isoform X1 [Glycine max]				nod+ only
XLOC_046467		Araip.PJ399	Araip.B02:74152878-74159089	UP**	DOWN*	UP*	UP**	no	DOWN**	magnesium chelatase subunit [Glycine max]				nod+ opposite with nod-
XLOC_043943		Araip.IZQ8N	Araip.B02:7455985-7456399	no	no	UP**	no	no	no					nod+ only
XLOC_047292		XLOC_047292	Araip.B02:835776-836158	no	UP**	no	no	no	no				Yes	nod+ only
XLOC_044879		Araip.L2SQL	Araip.B02:88565606-88568667	no	no	no	no	no	DOWN**	Glutathione S-transferase family protein				nod+ only
XLOC_046819		Araip.RJ07Z	Araip.B02:94964676-94967238	no	DOWN*	UP**	no	no	no	ferritin 4				nod+ only
XLOC_049112		Araip.W6L7F	Araip.B03:105252580-105256105	no	UP**	no	no	DOWN**	no				Yes	nod+ only
XLOC_052868		XLOC_052868	Araip.B03:105926128-105927177	no	no	UP**	no	no	no					nod+ only
XLOC_047993		Araip.2E3EC	Araip.B03:10937424-10945976	no	no	UP**	no	no	no	glucan endo-1%2C3-beta-glucosidase-like [Glycine max]				nod+ only
XLOC_052036		Araip.BP9MY	Araip.B03:117370637-117374322	no	DOWN*	UP**	no	no	UP*	myo-inositol-1-phosphate synthase 3				nod+ only
XLOC_052889		XLOC_052889	Araip.B03:118922586-118923116	no	UP**	UP**	no	no	no				Yes	nod+ only
XLOC_052075		Araip.ALD60	Araip.B03:119135558-119143156	no	no	no	no	no	DOWN**	receptor kinase 2				nod+ only
XLOC_052899		XLOC_052899	Araip.B03:120478650-120479515	no	no	no	no	UP**	no					nod+ only
XLOC_049436		Araip.2D0HD	Araip.B03:120544947-120547847	no	no	no	no	DOWN**	no					nod+ only
XLOC_049519		Araip.F0RXE	Araip.B03:123179115-123182258	no	no	no	no	no	DOWN**	MADS-box family protein				nod+ only
XLOC_052225		XLOC_052225	Araip.B03:123259411-123261026	DOWN**	UP**	no	no	no	DOWN**				Yes	nod+ opposite with nod-
XLOC_052927		XLOC_052927	Araip.B03:125532898-125533537	no	UP**	UP**	no	no	UP**				Yes	nod+ only
XLOC_052932		XLOC_052932	Araip.B03:126452168-126453199	no	UP**	UP**	no	UP**	UP**	polyphenol oxidase				nod+ only
XLOC_049704		Araip.YU7BP	Araip.B03:127924752-127929780	no	UP*	UP*	no	UP**	UP*	endoglucanase 8-like [Glycine max]				nod+ only
XLOC_049764		Araip.I2EVD	Araip.B03:129270869-129272942	no	UP**	UP**	no	UP**	UP**	Protein kinase superfamily protein				nod+ only
XLOC_052966		XLOC_052966	Araip.B03:132645017-132645708	no	no	no	no	UP**	no				Yes	nod+ only
XLOC_050005	NIN	Araip.38X68	Araip.B03:134902120-134906164	no	UP**	UP**	no	UP**	UP**	Plant regulator RWP-RK family protein				nod+ only
XLOC_052987		XLOC_052987	Araip.B03:135611982-135614949	no	no	no	no	no	DOWN**	u-box domain-containing protein 17-like				nod+ only
XLOC_048112		Araip.3XD6G	Araip.B03:13992772-13998983	no	UP*	UP**	no	UP**	no	trehalose-6-phosphate phosphatase				nod+ only
XLOC_050899		Araip.1FA5F	Araip.B03:20823300-20829181	no	UP**	no	no	no	UP**	O-methyltransferase 1				nod+ only
XLOC_048450		Araip.9V1A2	Araip.B03:28481975-28483601	no	no	no	no	DOWN**	no					nod+ only
XLOC_047447		Araip.20CID	Araip.B03:289457-291904	no	UP**	no	no	no	no	Chitinase family protein				nod+ only
XLOC_050197		Araip.90V1Z	Araip.B03:2894792-2895614	no	no	no	no	no	DOWN**	Heavy metal transport/detoxification superfamily protein				nod+ only
XLOC_047596		Araip.36PI6	Araip.B03:2904705-2906044	no	no	UP**	DOWN**	no	no	Heavy metal transport/detoxification superfamily protein				nod+ opposite with nod-
XLOC_051157		Araip.P0J64	Araip.B03:31076823-31077391	no	UP**	no	no	no	no					nod+ only
XLOC_048521		XLOC_048521	Araip.B03:32177450-32178554	no	DOWN**	no	no	no	no				Yes	nod+ only
XLOC_047641		Araip.1JG8Y	Araip.B03:3513053-3514606	UP**	no	no	no	DOWN**	no	Late embryogenesis abundant (LEA) protein-related				nod+ opposite with nod-
XLOC_052718		XLOC_052718	Araip.B03:3965019-3966088	no	no	no	no	no	DOWN**				Yes	nod+ only
XLOC_048725		Araip.W4FZ1	Araip.B03:43793839-43798479	no	no	no	no	UP**	no				Yes	nod+ only
XLOC_050290		Araip.HD55C	Araip.B03:4862873-4863920	no	no	no	no	no	DOWN**	E3 ubiquitin-protein ligase RING1-like [Glycine max]				nod+ only
XLOC_050327		Araip.77CEC	Araip.B03:5541208-5542980	no	no	no	UP**	DOWN**	no	hypothetical protein			Yes	nod+ opposite with nod-
XLOC_052833		XLOC_052833	Araip.B03:60336829-60337823	no	no	DOWN**	no	no	no				Yes	nod+ only
XLOC_050411		Araip.I6M9B	Araip.B03:6911035-6919835	no	no	DOWN**	no	no	no					nod+ only
XLOC_051642		Araip.V7U9F	Araip.B03:78712787-78716226	no	no	no	no	no	DOWN**	Peptide methionine sulfoxide reductase MsrB n%3D3 Tax%3DAlcaligenes RepID%3DJ0UW79_ALCFA				nod+ only
XLOC_050524		Araip.E346T	Araip.B03:9526605-9531187	no	no	no	no	no	DOWN**	endoglucanase 5 [Glycine max]				nod+ only
XLOC_047940		Araip.0FZ4V	Araip.B03:9707169-9711373	no	no	no	no	no	DOWN**	photosystem II stability/assembly factor HCF136%2C chloroplastic-like [Glycine max]				nod+ only
XLOC_053454		Araip.K0USX	Araip.B04:10920701-10921809	no	no	no	no	no	DOWN**				Yes	nod+ only
XLOC_057464		XLOC_057464	Araip.B04:110957351-110958567	no	no	no	no	no	UP**				Yes	nod+ only
XLOC_057376		XLOC_057376	Araip.B04:12436026-12436301	no	UP*	UP**	no	no	no	resveratrol synthase			Yes	nod+ only
XLOC_056980		Araip.9E6PV	Araip.B04:124504400-124509329	no	UP*	UP**	no	UP**	UP*	UDP-Glycosyltransferase superfamily protein				nod+ only
XLOC_057500		XLOC_057500	Araip.B04:126538731-126539615	no	no	no	no	no	DOWN**				Yes	nod+ only
XLOC_055106		Araip.9A27H	Araip.B04:131929545-131933764	no	no	no	no	no	UP**					nod+ only
XLOC_055121		Araip.LK7PW	Araip.B04:132183287-132186466	no	no	UP**	DOWN**	no	no	heat shock protein 70				nod+ opposite with nod-
XLOC_055191		Araip.X10KJ	Araip.B04:133370314-133374366	no	no	no	no	DOWN**	no	pollen protein Ole E I-like protein			Yes	nod+ only
XLOC_057400		XLOC_057400	Araip.B04:18228823-18230271	no	no	no	no	no	DOWN**					nod+ only
XLOC_053694		Araip.KV8R5	Araip.B04:19511136-19516533	UP*	no	UP**	no	no	no					nod+ only
XLOC_053715		Araip.B1BRC	Araip.B04:20260288-20263363	no	no	no	no	no	UP**	Cytochrome P450 superfamily protein				nod+ only
XLOC_055302		Araip.AYT0G	Araip.B04:2183319-2192230	no	no	no	no	no	DOWN**	RNA binding				nod+ only
XLOC_057417		XLOC_057417	Araip.B04:28851951-28852362	no	no	UP**	no	no	no				Yes	nod+ only
XLOC_056000		Araip.8GU9K	Araip.B04:29773028-29777039	no	no	UP**	no	no	UP**					nod+ only
XLOC_056048		Araip.8U8F0	Araip.B04:34373389-34377581	no	DOWN*	UP**	no	no	no					nod+ only
XLOC_057362		XLOC_057362	Araip.B04:4316219-4316818	no	no	no	no	no	DOWN**				Yes	nod+ only
XLOC_055411		Araip.6S3M7	Araip.B04:4751337-4752375	no	no	no	no	no	UP**	Adenosylmethionine decarboxylase family protein				nod+ only
XLOC_053999		Araip.3W28R	Araip.B04:50820367-50824964	no	UP**	no	no	no	no	Tetratricopeptide repeat (TPR)-like superfamily protein				nod+ only
XLOC_055484		Araip.UE5VC	Araip.B04:6490440-6491427	no	no	no	no	no	DOWN**					nod+ only
XLOC_054075		Araip.Z6K8P	Araip.B04:74681485-74707805	no	no	UP**	no	no	no	1-aminocyclopropane-1-carboxylate oxidase homolog 12-like [Glycine max]				nod+ only
XLOC_054200		XLOC_054200	Araip.B04:89454500-89455003	no	UP**	no	no	no	no				Yes	nod+ only
XLOC_056426		Araip.2U42B	Araip.B04:99195766-99199834	no	UP**	UP**	no	UP**	no	vacuolar cation/proton exchanger 3			Yes	nod+ only
XLOC_062086		XLOC_062086	Araip.B05:11593694-11595539	no	no	UP**	no	no	no	aaa-type atpase like protein				nod+ only
XLOC_058950		Araip.QFQ45	Araip.B05:119163402-119167036	no	no	no	no	no	UP**				Yes	nod+ only
XLOC_058979		XLOC_058979	Araip.B05:120601684-120602524	no	no	DOWN**	no	no	no				Yes	nod+ only
XLOC_061218		Araip.957AT	Araip.B05:120830925-120833478	no	no	UP**	no	UP**	UP*					nod+ only
XLOC_061276		Araip.0D8F4	Araip.B05:124386876-124388386	no	no	no	no	no	DOWN**					nod+ only
XLOC_060261		XLOC_060261	Araip.B05:12749452-12750052	DOWN**	no	no	no	UP**	no				Yes	nod+ opposite with nod-
XLOC_062217		XLOC_062217	Araip.B05:129000102-129001542	no	no	no	no	no	DOWN**	mitogen-activated protein kinase kinase 9-like				nod+ only
XLOC_059141		Araip.37TY6	Araip.B05:129637664-129639103	no	no	no	no	no	DOWN**	nudix hydrolase homolog 4				nod+ only
XLOC_061662		Araip.30HVE	Araip.B05:139446173-139449644	no	no	no	no	UP**	UP*	pectinesterase 11				nod+ only
XLOC_061686		Araip.Z2B8F	Araip.B05:140215362-140217791	no	no	no	no	no	UP**					nod+ only
XLOC_060295		Araip.F807A	Araip.B05:14154882-14156508	no	no	UP**	no	no	no					nod+ only
XLOC_058073		Araip.RCT8Q	Araip.B05:14355486-14359019	no	no	no	no	UP**	no	nitrate transporter 1.1				nod+ only
XLOC_061832		Araip.8C4ZH	Araip.B05:144524664-144533474	no	DOWN**	no	no	no	DOWN**	kunitz trypsin inhibitor 1			Yes	nod+ only
XLOC_058078		Araip.28YBL	Araip.B05:14535718-14540357	no	no	no	no	DOWN**	no	beta-fructofuranosidase 5				nod+ only
XLOC_059600		Araip.BF1N0	Araip.B05:145812449-145813400	no	no	no	no	no	DOWN**	carboxylesterase 1-like [Glycine max]				nod+ only
XLOC_059714		Araip.1Z7ZW	Araip.B05:148628156-148634774	no	no	no	no	no	DOWN**	ABA/WDS induced protein			Yes	nod+ only
XLOC_058169		Araip.XQZ4I	Araip.B05:17748012-17751940	no	no	UP**	no	UP**	UP**					nod+ only
XLOC_058301		XLOC_058301	Araip.B05:23163930-23164995	no	UP**	UP**	no	UP**	UP**				Yes	nod+ only
XLOC_062117		XLOC_062117	Araip.B05:24199097-24200346	no	no	no	no	no	DOWN**					nod+ only
XLOC_058443		Araip.Z394L	Araip.B05:31969366-31970660	no	no	UP**	no	no	DOWN*	thioredoxin 2				nod+ only
XLOC_062135		XLOC_062135	Araip.B05:37416076-37416469	no	UP**	no	no	no	no				Yes	nod+ only
XLOC_060783		Araip.7EW7C	Araip.B05:42693990-42694369	no	UP**	no	no	no	no	30S ribosomal protein S4				nod+ only
XLOC_058536		XLOC_058536	Araip.B05:43732570-43741275	no	no	no	no	UP**	UP*				Yes	nod+ only
XLOC_057817		Araip.TF3XU	Araip.B05:6363365-6364342	no	UP*	UP**	no	no	UP**	phytosulfokines 3 [Glycine max]				nod+ only
XLOC_060075		Araip.ELG1V	Araip.B05:6418153-6418483	no	no	no	no	no	DOWN**				Yes	nod+ only
XLOC_058659		Araip.Q7EPA	Araip.B05:67467875-67473108	no	no	DOWN**	no	no	no				Yes	nod+ only
XLOC_057939		Araip.D77W5	Araip.B05:9564048-9578556	no	no	UP**	no	no	no	Cytochrome P450 superfamily protein				nod+ only
XLOC_064939		Araip.7VR0R	Araip.B06:10132995-10136179	no	DOWN*	no	no	DOWN**	DOWN**	Peptide chain release factor 1				nod+ only
XLOC_066947	ERN1	XLOC_066947	Araip.B06:111393248-111394529	no	no	no	no	UP**	no					nod+ only
XLOC_064573		Araip.M7DV0	Araip.B06:1127654-1130967	DOWN*	UP*	UP**	no	no	UP**	phosphate transporter 1				nod+ only
XLOC_066953		XLOC_066953	Araip.B06:115382926-115384309	no	UP**	UP**	no	no	UP**					nod+ only
XLOC_066142		Araip.D4K99	Araip.B06:115632003-115638089	no	no	no	no	no	UP**	uncharacterized protein LOC100527087 isoform X2 [Glycine max]				nod+ only
XLOC_062728		Araip.52X28	Araip.B06:11810414-11813751	no	UP**	no	no	no	no	acyl-CoA-binding domain-containing protein 4-like isoform X2 [Glycine max]				nod+ only
XLOC_065000		XLOC_065000	Araip.B06:11847677-11848989	no	UP**	no	no	no	no	nicotianamine synthase				nod+ only
XLOC_064577		Araip.YB6JS	Araip.B06:1223467-1225131	no	no	UP**	no	UP**	UP**					nod+ only
XLOC_066400		Araip.Q051I	Araip.B06:125844413-125847361	DOWN**	UP*	UP**	no	UP**	UP**	expansin B2				nod+ opposite with nod-
XLOC_066427		Araip.1P3SC	Araip.B06:126998063-126999433	no	no	no	no	DOWN**	no				Yes	nod+ only
XLOC_066984		XLOC_066984	Araip.B06:127195027-127195526	no	no	no	no	no	DOWN**				Yes	nod+ only
XLOC_066620		Araip.GQC6J	Araip.B06:132714439-132719640	no	UP*	no	no	UP**	no	spermidine synthase 1			Yes	nod+ only
XLOC_066635		Araip.HL8V4	Araip.B06:133147400-133152611	no	no	UP**	no	no	no	beta-fructofuranosidase				nod+ only
XLOC_066700		Araip.SCU5A	Araip.B06:134618603-134624697	no	UP**	no	no	UP**	no				Yes	nod+ only
XLOC_064407		Araip.K0ZXW	Araip.B06:134848344-134848718	no	no	no	no	no	DOWN**				Yes	nod+ only
XLOC_064427		Araip.1AP9K	Araip.B06:135431608-135438622	no	no	UP**	no	no	no	serine palmitoyltransferase 1				nod+ only
XLOC_064441		XLOC_064441	Araip.B06:135727707-135729107	no	no	no	no	no	UP**					nod+ only
XLOC_066847		XLOC_066847	Araip.B06:15686774-15687211	no	UP**	UP**	no	no	no				Yes	nod+ only
XLOC_065153		Araip.8M8IP	Araip.B06:17298430-17299734	no	no	no	no	DOWN**	no	chitinase A				nod+ only
XLOC_064606		Araip.3UM1W	Araip.B06:1835154-1839029	no	UP**	UP**	no	UP**	UP**					nod+ only
XLOC_062974		Araip.G8CKT	Araip.B06:20753711-20754995	no	no	UP**	no	no	no					nod+ only
XLOC_063006		Araip.D61U9	Araip.B06:22154348-22156660	no	no	UP**	no	no	no	nutrient reservoir protein%2C putative				nod+ only
XLOC_062431		Araip.B3YA3	Araip.B06:3225869-3231648	no	UP**	no	no	no	no					nod+ only
XLOC_064678		XLOC_064678	Araip.B06:3691275-3691564	no	no	no	no	no	UP**					nod+ only
XLOC_066882		XLOC_066882	Araip.B06:37602902-37603111	no	no	UP**	no	no	no				Yes	nod+ only
XLOC_064560		Araip.0A4CX	Araip.B06:844849-846848	no	no	UP**	no	UP**	UP**					nod+ only
XLOC_063572		XLOC_063572	Araip.B06:91089436-91104554	no	no	UP**	no	no	no	retrotransposon polyprotein				nod+ only
XLOC_063596		XLOC_063596	Araip.B06:94203204-94204654	no	no	no	no	no	DOWN**					nod+ only
XLOC_062667		Araip.D5CVZ	Araip.B06:9921372-9923014	no	no	UP**	no	no	UP*	short-chain dehydrogenase-reductase B				nod+ only
XLOC_062668		Araip.A0XQU	Araip.B06:9953183-9954524	no	no	UP**	no	UP**	UP**	short-chain dehydrogenase-reductase B				nod+ only
XLOC_068427		Araip.EF3DD	Araip.B07:104837258-104840053	no	no	no	no	no	UP**					nod+ only
XLOC_070982		XLOC_070982	Araip.B07:10712207-10714010	no	DOWN*	DOWN**	no	no	DOWN**	uncharacterized acetyltransferase at3g50280-like				nod+ only
XLOC_071099		XLOC_071099	Araip.B07:116712869-116713712	no	no	no	no	no	DOWN**					nod+ only
XLOC_068719		Araip.V0BSS	Araip.B07:118262328-118268015	DOWN**	UP**	no	DOWN**	no	no	NRAMP metal ion transporter 6				nod+ opposite with nod-
XLOC_071109	NSP2	XLOC_071109	Araip.B07:119502412-119504393	no	no	UP**	no	no	no	nodulation-signaling pathway 2				nod+ only
XLOC_068940		Araip.Z0QLZ	Araip.B07:124994628-125000227	no	no	no	no	no	UP**	Protein phosphatase 2C family protein				nod+ only
XLOC_071139		XLOC_071139	Araip.B07:125837065-125838329	no	no	no	no	DOWN**	DOWN**					nod+ only
XLOC_067610		Araip.M692U	Araip.B07:15514198-15525856	no	no	no	no	UP**	no	nudix hydrolase homolog 3				nod+ only
XLOC_070999		XLOC_070999	Araip.B07:16165865-16167600	no	no	no	no	no	DOWN**	u-box domain-containing protein 21-like				nod+ only
XLOC_069090		Araip.W23GC	Araip.B07:1931254-1934743	no	no	no	no	DOWN**	DOWN**					nod+ only
XLOC_067161		Araip.RKZ0E	Araip.B07:2256257-2261613	no	no	UP**	no	no	UP*	endoglucanase 11-like [Glycine max]				nod+ only
XLOC_071024		XLOC_071024	Araip.B07:25137981-25139652	no	no	no	no	no	DOWN**	mitogen-activated protein kinase kinase kinase npk1-like				nod+ only
XLOC_069127		Araip.Z6494	Araip.B07:2699679-2703234	no	no	UP**	no	UP**	UP**				Yes	nod+ only
XLOC_067198		Araip.YLU8H	Araip.B07:2969574-2971466	no	no	UP**	no	UP**	UP**				Yes	nod+ only
XLOC_069872		Araip.H7STD	Araip.B07:31410275-31412699	no	UP**	no	no	no	UP**				Yes	nod+ only
XLOC_070970		XLOC_070970	Araip.B07:3680366-3681016	no	no	UP**	no	no	no				Yes	nod+ only
XLOC_067234		Araip.V4RFJ	Araip.B07:3728729-3732252	no	UP**	no	no	no	UP*	Ribosomal protein L4/L1 family				nod+ only
XLOC_071038		XLOC_071038	Araip.B07:40579233-40580283	no	UP*	UP**	no	UP**	UP**	lectin precursor				nod+ only
XLOC_071039		XLOC_071039	Araip.B07:41300970-41302021	no	UP**	UP**	no	no	UP**	lectin precursor				nod+ only
XLOC_071040		XLOC_071040	Araip.B07:41426819-41427407	no	no	no	no	no	DOWN**				Yes	nod+ only
XLOC_069996		Araip.K8M2V	Araip.B07:43285566-43287772	no	DOWN**	no	no	no	no				Yes	nod+ only
XLOC_067274		XLOC_067274	Araip.B07:4431380-4440556	no	no	no	no	no	DOWN**					nod+ only
XLOC_071048		XLOC_071048	Araip.B07:47919010-47920641	no	DOWN*	UP**	no	DOWN**	DOWN**					nod+ only
XLOC_068085		Araip.MMA9E	Araip.B07:50637052-50659254	UP**	no	no	no	DOWN**	no	senescence-associated protein			Yes	nod+ opposite with nod-
XLOC_070061		Araip.M9ARN	Araip.B07:50662462-50663565	no	no	no	no	DOWN**	no				Yes	nod+ only
XLOC_067063		Araip.JW94P	Araip.B07:576777-577724	no	UP**	no	UP*	no	no				Yes	nod+ only
XLOC_069305		Araip.I99VF	Araip.B07:6306832-6308503	no	no	no	no	no	UP**					nod+ only
XLOC_069316		Araip.YA4KW	Araip.B07:6470807-6471991	no	UP*	UP**	no	no	DOWN*					nod+ only
XLOC_067365		Araip.P6KBN	Araip.B07:7028778-7030973	no	no	UP**	no	no	no	1-aminocyclopropane-1-carboxylate oxidase				nod+ only
XLOC_067383		Araip.1UW0G	Araip.B07:7515445-7516595	no	DOWN**	no	no	no	no				Yes	nod+ only
XLOC_067386		Araip.P03BP	Araip.B07:7547151-7548543	no	no	no	no	no	DOWN**				Yes	nod+ only
XLOC_067393		Araip.T4YKQ	Araip.B07:7797656-7800328	no	no	no	no	no	DOWN**				Yes	nod+ only
XLOC_075063		XLOC_075063	Araip.B08:106853158-106854041	no	no	no	no	no	DOWN**	siroheme synthase			Yes	nod+ only
XLOC_072596		Araip.V7N5L	Araip.B08:109815923-109820342	no	no	UP*	no	UP**	UP*					nod+ only
XLOC_072602		Araip.P8NX4	Araip.B08:110237176-110253240	no	UP**	no	no	no	UP**	MATE efflux family protein				nod+ only
XLOC_072603		Araip.3LM74	Araip.B08:110276093-110295035	no	no	no	no	UP**	no	MATE efflux family protein				nod+ only
XLOC_075076		XLOC_075076	Araip.B08:111546720-111547744	no	no	no	no	no	DOWN**	uncharacterized protein tcm_005849				nod+ only
XLOC_075006	CLE13	XLOC_075006	Araip.B08:11638210-11639060	no	UP**	no	no	UP**	UP**					nod+ only
XLOC_074587		Araip.TH6MW	Araip.B08:116544667-116548689	no	DOWN**	no	no	no	no				Yes	nod+ only
XLOC_074688		Araip.W9JEZ	Araip.B08:120127925-120131832	no	no	UP**	no	UP**	no	ADP/ATP carrier 1				nod+ only
XLOC_074692		XLOC_074692	Araip.B08:120263167-120263705	no	no	no	no	no	DOWN**				Yes	nod+ only
XLOC_074707		Araip.D5MQN	Araip.B08:120911658-120914546	no	no	no	no	DOWN**	DOWN**					nod+ only
XLOC_072864		Araip.9W1BE	Araip.B08:122798497-122800418	no	UP*	UP*	no	UP**	no	sulfate transporter-like protein				nod+ only
XLOC_072962		Araip.3H9YN	Araip.B08:125763025-125764643	no	UP**	no	no	no	no					nod+ only
XLOC_072996		Araip.I6LH9	Araip.B08:126952889-126954575	no	no	no	no	no	DOWN**	NAC domain protein%2C				nod+ only
XLOC_075116		XLOC_075116	Araip.B08:129337585-129338213	no	no	no	no	no	DOWN**	calcium-binding protein cml19				nod+ only
XLOC_071726		Araip.C9B5T	Araip.B08:14971867-14975100	no	no	no	no	no	DOWN**					nod+ only
XLOC_071226		Araip.5J271	Araip.B08:1643807-1645038	no	no	UP**	no	no	no	Chitinase family protein				nod+ only
XLOC_073695		Araip.XY0Z1	Araip.B08:16715961-16719490	no	DOWN**	no	no	no	no	receptor-like serine/threonine kinase 2				nod+ only
XLOC_073696		Araip.U5BCP	Araip.B08:16748407-16752034	no	DOWN**	UP**	UP**	no	DOWN**	BURP domain-containing protein				nod+ opposite with nod-
XLOC_075015		XLOC_075015	Araip.B08:17626202-17627121	no	no	UP**	no	DOWN**	DOWN**	calcium-binding protein pbp1-like				nod+ only
XLOC_073825		Araip.8MG4D	Araip.B08:23085165-23088104	no	no	no	no	UP**	UP**					nod+ only
XLOC_071911		Araip.37QBR	Araip.B08:23429513-23434749	no	no	UP**	no	UP**	no	protein SPA1-RELATED 3-like isoform X1 [Glycine max]				nod+ only
XLOC_073256		Araip.CJH9T	Araip.B08:2533810-2534044	no	DOWN**	no	no	no	no				Yes	nod+ only
XLOC_071450		Araip.D83BQ	Araip.B08:5795473-5796454	UP*	no	no	no	no	DOWN**	F-box family protein				nod+ only
XLOC_071452		Araip.U6D2Q	Araip.B08:5808432-5811481	no	no	UP**	no	no	UP*					nod+ only
XLOC_071457		Araip.WXB7T	Araip.B08:5871386-5872244	no	no	no	no	DOWN*	DOWN**	probable CCR4-associated factor 1 homolog 11-like [Glycine max]				nod+ only
XLOC_074267		Araip.V8DUY	Araip.B08:82416690-82418397	no	UP**	no	no	no	UP**	nicotianamine synthase 2				nod+ only
XLOC_074316		Araip.J059C	Araip.B08:91785034-91789620	no	no	no	no	no	UP**	beta-galactosidase 8				nod+ only
XLOC_076437		Araip.BZV7R	Araip.B09:107787750-107791859	no	UP**	no	no	no	no	2-oxoglutarate (2OG) and Fe(II)-dependent oxygenase superfamily protein				nod+ only
XLOC_076438		Araip.K5CRR	Araip.B09:107798304-107805697	no	no	DOWN**	DOWN*	no	no					nod+ only
XLOC_078907		Araip.W9LES	Araip.B09:123469132-123471860	no	no	UP**	no	no	no					nod+ only
XLOC_076712		Araip.3W2E6	Araip.B09:126276796-126279859	no	no	no	no	no	UP**					nod+ only
XLOC_076828		XLOC_076828	Araip.B09:132372854-132437398	DOWN*	UP*	UP**	no	no	UP*					nod+ only
XLOC_079124		Araip.A0CQ3	Araip.B09:134317546-134320130	no	DOWN*	no	no	DOWN**	DOWN**	L-type lectin-domain containing receptor kinase IX.1-like [Glycine max]				nod+ only
XLOC_079769		XLOC_079769	Araip.B09:134520844-134521423	no	DOWN**	DOWN**	no	DOWN**	DOWN**	lectin precursor				nod+ only
XLOC_079770		XLOC_079770	Araip.B09:134521504-134522147	no	DOWN*	DOWN**	no	DOWN**	DOWN**	lectin precursor				nod+ only
XLOC_076865		Araip.V544H	Araip.B09:134655431-134662493	no	no	UP**	no	no	no	kinesin-4-like isoform X3 [Glycine max]				nod+ only
XLOC_079773		XLOC_079773	Araip.B09:134898153-134899247	no	no	no	no	DOWN**	no	lectin				nod+ only
XLOC_077036		Araip.CD04I	Araip.B09:139671150-139677236	no	UP*	UP**	UP**	DOWN**	no	chitinase A				nod+ opposite with nod-
XLOC_077186		Araip.H32PL	Araip.B09:142734223-142737317	no	UP**	no	no	no	UP**	cationic amino acid transporter 7				nod+ only
XLOC_079799		XLOC_079799	Araip.B09:143486886-143487953	no	no	no	no	no	DOWN**					nod+ only
XLOC_077232		Araip.V7BYX	Araip.B09:144101841-144107959	no	UP*	UP**	no	no	no	phosphatidylserine synthase				nod+ only
XLOC_079499		Araip.JJU0M	Araip.B09:144834748-144835469	no	no	no	no	no	DOWN**				Yes	nod+ only
XLOC_079812		XLOC_079812	Araip.B09:145360625-145362324	no	no	UP**	no	UP**	UP**					nod+ only
XLOC_079579		Araip.Y4DBT	Araip.B09:146010461-146012016	no	DOWN**	no	UP**	UP*	DOWN**	early light-induced-like protein				nod+ opposite with nod-
XLOC_075701		Araip.QN5QK	Araip.B09:14878088-14881262	no	DOWN**	no	no	no	no				Yes	nod+ only
XLOC_075308		Araip.IG14B	Araip.B09:3682156-3694166	no	no	UP**	no	no	no				Yes	nod+ only
XLOC_075357		Araip.49HTJ	Araip.B09:4727215-4728365	no	no	no	no	no	DOWN**	histidine-containing phosphotransfer protein 4-like [Glycine max]			Yes	nod+ only
XLOC_078384		Araip.TG6XK	Araip.B09:47797236-47801974	no	no	UP**	no	UP**	no				Yes	nod+ only
XLOC_078430		Araip.GP5B8	Araip.B09:52591668-52593326	no	UP*	UP**	no	no	no	2-oxoglutarate (2OG) and Fe(II)-dependent oxygenase superfamily protein				nod+ only
XLOC_077445		Araip.IC7TU	Araip.B09:729594-734243	no	no	no	no	UP**	no	Eukaryotic aspartyl protease family protein				nod+ only
XLOC_075468		Araip.V8DKH	Araip.B09:8044743-8047202	no	no	UP**	no	no	no				Yes	nod+ only
XLOC_081228		Araip.IN8ZX	Araip.B10:110541655-110545331	no	UP**	no	no	no	no					nod+ only
XLOC_081501		Araip.DBZ3D	Araip.B10:123859470-123865611	no	no	no	no	UP**	UP**	probable inactive poly [ADP-ribose] polymerase SRO5-like isoform X1 [Glycine max]				nod+ only
XLOC_084265		XLOC_084265	Araip.B10:124310455-124312010	no	no	no	no	no	DOWN**	probable galacturonosyltransferase-like 9-like				nod+ only
XLOC_083710		Araip.V99HB	Araip.B10:126668897-126672443	no	UP**	no	no	no	no	Cell wall protein Exp4 n%3D1 Tax%3DMirabilis jalapa RepID%3DQ84L38_MIRJA				nod+ only
XLOC_081622		Araip.2F2AW	Araip.B10:128914437-128917047	no	no	no	DOWN*	no	DOWN**	UDP-Glycosyltransferase superfamily protein				nod+ only
XLOC_083808		Araip.FW1VE	Araip.B10:129287964-129291125	no	UP**	no	DOWN**	no	DOWN**	UDP-glycosyltransferase 74 F1				nod+ opposite with nod-
XLOC_081705		Araip.W2DXP	Araip.B10:131549592-131553262	no	UP**	no	no	no	no	proline dehydrogenase				nod+ only
XLOC_083906		Araip.HWH2I	Araip.B10:132238705-132250704	no	UP**	no	no	no	no	GDSL-like Lipase/Acylhydrolase superfamily protein				nod+ only
XLOC_084301		XLOC_084301	Araip.B10:132879675-132881326	no	UP**	UP**	no	UP**	UP**					nod+ only
XLOC_083984		Araip.J385S	Araip.B10:133968984-133981884	no	no	no	no	no	DOWN**	putative pectinesterase/pectinesterase inhibitor 24-like [Glycine max]				nod+ only
XLOC_084312		XLOC_084312	Araip.B10:134492179-134492888	no	no	no	no	no	DOWN**				Yes	nod+ only
XLOC_081956		Araip.YJ2ZI	Araip.B10:174310-177167	no	no	no	no	no	UP**					nod+ only
XLOC_080535		Araip.D5HYW	Araip.B10:20608403-20612263	no	no	UP**	no	UP*	UP*	myo-inositol-1-phosphate synthase 2				nod+ only
XLOC_084171		XLOC_084171	Araip.B10:29205534-29207827	no	UP*	UP**	no	UP**	UP**	taxadien-5-alpha-ol o-acetyltransferase-like				nod+ only
XLOC_081968		Araip.9ZC59	Araip.B10:351596-354645	no	no	no	no	no	DOWN**	Cytochrome P450 superfamily protein				nod+ only
XLOC_080037		XLOC_080037	Araip.B10:4262235-4262964	no	no	no	no	no	DOWN**	dof zinc finger			Yes	nod+ only
XLOC_080848		Araip.655BS	Araip.B10:46264632-46270283	no	no	UP**	no	UP**	UP*	nitrite reductase 1				nod+ only
XLOC_080055		Araip.CV8RV	Araip.B10:4728699-4731024	no	UP**	no	no	no	no					nod+ only
XLOC_084189		XLOC_084189	Araip.B10:47375775-47376902	no	no	no	no	no	DOWN**					nod+ only
XLOC_080114		Araip.97MHJ	Araip.B10:5611755-5615070	no	no	UP**	no	no	no	receptor-like serine/threonine kinase 2				nod+ only
XLOC_084196		XLOC_084196	Araip.B10:56894677-56895313	no	no	no	no	no	DOWN**					nod+ only
XLOC_084120		XLOC_084120	Araip.B10:6520667-6521232	no	no	UP**	no	UP**	no					nod+ only
XLOC_084121		XLOC_084121	Araip.B10:7904103-7904980	no	no	DOWN**	no	no	no				Yes	nod+ only
XLOC_084122		XLOC_084122	Araip.B10:7940353-7941550	no	no	DOWN**	no	no	no				Yes	nod+ only
XLOC_080204		Araip.M6LX4	Araip.B10:8254201-8254567	no	no	no	UP**	no	DOWN**	uncharacterized protein LOC100778751 [Glycine max]				nod+ opposite with nod-
XLOC_080208		Araip.JB3H0	Araip.B10:8355494-8359323	no	no	UP**	no	no	UP**	Cytochrome P450 superfamily protein				nod+ only
XLOC_079870		Araip.6D2Y5	Araip.B10:859065-893396	no	UP**	no	no	no	no	Chitinase family protein			Yes	nod+ only
XLOC_082361		Araip.79KSY	Araip.B10:9208729-9210076	DOWN*	UP*	no	no	UP**	no	UDP-Glycosyltransferase superfamily protein				nod+ only
XLOC_083220		Araip.3N29E	Araip.B10:96105869-96110133	no	no	no	no	no	UP**				Yes	nod+ only
XLOC_004220		Aradu.CHQ37	Aradu.A01:94942302-94943162	UP**	UP**	UP**	no	no	no	disease-resistance response protein				nod+ consistent with nod-
XLOC_006379		Aradu.D14Q2	Aradu.A02:93429903-93439762	UP**	UP**	UP**	no	no	no	Pathogenesis-related thaumatin superfamily protein				nod+ consistent with nod-
XLOC_008012		XLOC_008012	Aradu.A02:35236554-35237158	no	no	no	DOWN**	no	DOWN**					nod+ consistent with nod-
XLOC_008074		XLOC_008074	Aradu.A02:89862488-89862703	no	UP**	no	UP**	no	no					nod+ consistent with nod-
XLOC_017413		XLOC_017413	Aradu.A04:77964692-77965288	no	no	no	DOWN**	no	DOWN**					nod+ consistent with nod-
XLOC_019050		Aradu.XL4N2	Aradu.A05:95829252-95836244	DOWN*	no	UP**	UP**	no	no	phosphoethanolamine N-methyltransferase				nod+ consistent with nod-
XLOC_019925		XLOC_019925	Aradu.A05:10015395-10016355	no	no	no	UP**	no	UP**	myb family transcription factor				nod+ consistent with nod-
XLOC_023602		Aradu.XQ2MB	Aradu.A06:1220685-1222614	UP**	no	no	no	no	UP**	uncharacterized protein LOC100803605 [Glycine max]				nod+ consistent with nod-
XLOC_023721		Aradu.RDQ06	Aradu.A06:3709145-3709583	UP**	UP*	UP**	no	no	no	Chitinase / Hevein / PR-4 / Wheatwin2				nod+ consistent with nod-
XLOC_026993		Aradu.QD8G9	Aradu.A07:76361-82791	UP**	no	UP**	no	no	no	aldo/keto reductase family oxidoreductase				nod+ consistent with nod-
XLOC_035993		Aradu.G2CUK	Aradu.A10:4128433-4129685	DOWN**	no	no	no	DOWN**	no	Quinone reductase family protein				nod+ consistent with nod-
XLOC_039053		Aradu.X3F5M	Aradu.A10:102733488-102736080	no	no	DOWN**	DOWN**	no	DOWN**	UDP-glycosyltransferase 74 F1				nod+ consistent with nod-
XLOC_047832		Araip.CR8SJ	Araip.B03:7021562-7023049	no	no	no	DOWN**	DOWN**	DOWN*	specific tissue protein				nod+ consistent with nod-
XLOC_048320		Araip.FED5B	Araip.B03:22580013-22585518	DOWN**	no	DOWN**	DOWN**	no	no	terpene synthase 21				nod+ consistent with nod-
XLOC_049449		Araip.0P3RJ	Araip.B03:120994143-120995321	UP**	UP**	UP**	no	no	no	Cytochrome P450 superfamily protein				nod+ consistent with nod-
XLOC_050954		Araip.M2RMY	Araip.B03:22994133-22999838	DOWN**	DOWN**	no	no	DOWN**	no	O-methyltransferase family protein				nod+ consistent with nod-
XLOC_051654		Araip.29B8L	Araip.B03:80819150-80821639	UP**	UP**	no	no	no	no	myo-inositol oxygenase 2				nod+ consistent with nod-
XLOC_056633		Araip.8R4XF	Araip.B04:112208624-112214355	no	no	UP**	UP**	no	no	mannan endo-1				nod+ consistent with nod-
XLOC_067064		Araip.A326N	Araip.B07:578100-584130	UP**	no	UP**	no	no	no	aldo/keto reductase family oxidoreductase				nod+ consistent with nod-
XLOC_079134		Araip.PH9U4	Araip.B09:134630365-134631232	no	DOWN**	DOWN**	DOWN**	no	no	receptor lectin kinase				nod+ consistent with nod-
XLOC_079135		Araip.BV0ZS	Araip.B09:134673484-134679232	DOWN**	UP*	DOWN**	no	DOWN**	DOWN**	L-type lectin-domain containing receptor kinase IX.1-like [Glycine max]				nod+ consistent with nod-
XLOC_000139		XLOC_000139	Adur1393:44445-45741	DOWN**	no	no	no	no	no	rrna intron-encoded homing				nod- only
XLOC_000461		XLOC_000461	Adur1996:19857-20241	DOWN**	no	no	no	no	no	hypothetical chloroplast rf19				nod- only
XLOC_000589		XLOC_000589	Adur2316:7513-8075	no	no	no	DOWN**	no	no					nod- only
XLOC_003275		Aradu.5G5Y2	Aradu.A01:10270041-10273646	no	no	no	UP**	no	no	leaf ferredoxin-NADP reductase				nod- only
XLOC_002895		Aradu.W09PA	Aradu.A01:1926871-1928320	DOWN**	no	no	no	no	no	ribulose bisphosphate carboxylase large chain				nod- only
XLOC_004686		XLOC_004686	Aradu.A01:38526030-38526949	DOWN**	no	no	no	no	no					nod- only
XLOC_004117		Aradu.BS230	Aradu.A01:92287134-92289742	UP**	no	no	no	no	no	Cytochrome c oxidase				nod- only
XLOC_004380		Aradu.ANQ3B	Aradu.A01:99474710-99478220	DOWN**	no	no	no	no	no	Unknown protein				nod- only
XLOC_007053		Aradu.H8Z7K	Aradu.A02:33238927-33242820	DOWN**	no	no	DOWN**	no	DOWN*	probable 2-oxoglutarate/Fe(II)-dependent dioxygenase-like [Glycine max]				nod- only
XLOC_007084		Aradu.R9WM6	Aradu.A02:38360951-38370423	UP**	no	no	no	no	no	glycerol-3-phosphate dehydrogenase				nod- only
XLOC_008020		XLOC_008020	Aradu.A02:49592672-49592927	no	no	no	DOWN**	no	no					nod- only
XLOC_007171		XLOC_007171	Aradu.A02:52234769-52236120	no	no	no	UP**	no	no	pseudouridine synthase family partial				nod- only
XLOC_007266		Aradu.ZV73M	Aradu.A02:62949640-62955758	UP*	DOWN*	UP*	UP**	no	DOWN*	magnesium chelatase subunit [Glycine max]				nod- only
XLOC_007961		Aradu.DH0VD	Aradu.A02:93526139-93529188	DOWN**	no	no	no	no	DOWN*	Ribosomal protein L30/L7 family protein				nod- only
XLOC_013317		XLOC_013317	Aradu.A03:117433959-117434773	DOWN**	no	no	DOWN*	no	no					nod- only
XLOC_010047		Aradu.493QN	Aradu.A03:121392117-121394455	UP**	no	no	no	no	no	ribulose bisphosphate carboxylase/oxygenase activase				nod- only
XLOC_012671		Aradu.42JCM	Aradu.A03:123376135-123376969	DOWN**	no	no	no	no	no	membrane protein Ycf1				nod- only
XLOC_013359		XLOC_013359	Aradu.A03:127823933-127825331	no	no	no	UP**	no	no	peroxiredoxin- chloroplastic				nod- only
XLOC_012885		XLOC_012885	Aradu.A03:128351164-128352257	no	no	UP*	UP**	no	no	chloroplast ferredoxin i				nod- only
XLOC_008660		Aradu.SCJ52	Aradu.A03:12973080-12979152	DOWN**	no	no	no	no	no	Unknown protein				nod- only
XLOC_013370		XLOC_013370	Aradu.A03:129987578-129989020	no	no	no	UP**	no	no					nod- only
XLOC_013372		XLOC_013372	Aradu.A03:130043685-130044658	UP*	no	no	UP**	DOWN*	no					nod- only
XLOC_010530		Aradu.SJ15T	Aradu.A03:133282286-133285758	no	no	no	UP**	no	no	F-box family protein				nod- only
XLOC_010582		Aradu.YL3ZN	Aradu.A03:134333420-134335845	no	no	no	UP**	no	no	receptor-like kinase 1				nod- only
XLOC_010584		Aradu.LQ6C6	Aradu.A03:134360816-134365288	no	no	no	UP**	no	no	Protein kinase superfamily protein				nod- only
XLOC_008829		Aradu.7E8G4	Aradu.A03:20034190-20040666	DOWN**	no	no	no	no	no	terpene synthase 21				nod- only
XLOC_011368		Aradu.38TXW	Aradu.A03:20348644-20452536	DOWN**	no	no	no	no	no	O-methyltransferase family protein				nod- only
XLOC_011460		Aradu.HC2QS	Aradu.A03:24765773-24768495	DOWN**	DOWN*	no	no	DOWN*	DOWN*	BURP domain-containing protein				nod- only
XLOC_008947		Aradu.L9MZU	Aradu.A03:25580554-25582092	UP**	no	no	UP*	no	no	light-harvesting chlorophyll B-binding protein 3				nod- only
XLOC_008349		Aradu.KH5IQ	Aradu.A03:4250545-4251938	DOWN**	no	no	no	no	no	specific tissue protein				nod- only
XLOC_008388		Aradu.Z5F9U	Aradu.A03:5098136-5101151	UP**	no	no	no	no	no	fructose-bisphosphate aldolase 1				nod- only
XLOC_011890		Aradu.VQB2Q	Aradu.A03:55153796-55157043	no	no	no	UP**	no	no	Peptide methionine sulfoxide reductase MsrB n				nod- only
XLOC_015328		Aradu.TP7EZ	Aradu.A04:123466314-123470843	DOWN**	no	no	no	no	no	Protein kinase superfamily protein				nod- only
XLOC_015499		Aradu.SZ6Y0	Aradu.A04:3725385-3727628	no	no	no	DOWN**	no	no	endo-1				nod- only
XLOC_017406		XLOC_017406	Aradu.A04:68551143-68551911	no	no	no	DOWN**	no	no					nod- only
XLOC_016324		Aradu.N7F34	Aradu.A04:76155457-76157830	no	no	no	UP**	no	no	fructose-1				nod- only
XLOC_021462		XLOC_021462	Aradu.A05:1000530-1000803	DOWN**	no	no	no	no	no					nod- only
XLOC_017962		Aradu.NY6HS	Aradu.A05:10106909-10109434	no	no	no	UP**	no	no	laccase 11				nod- only
XLOC_021283		Aradu.RTP0Z	Aradu.A05:105762946-105764844	no	no	no	UP**	no	no	Peroxidase superfamily protein				nod- only
XLOC_021339		Aradu.M6RFF	Aradu.A05:106882207-106883691	no	no	no	DOWN**	no	DOWN*	PAR1 protein				nod- only
XLOC_021365		Aradu.JH4LG	Aradu.A05:107413392-107414138	no	no	no	UP**	no	no	ABC-type Co2+ transport system				nod- only
XLOC_017550		Aradu.I4E8B	Aradu.A05:1085847-1088266	no	no	no	UP**	no	no	RNA-binding protein 42-like [Glycine max]				nod- only
XLOC_021441		Aradu.2DC8X	Aradu.A05:109121621-109122116	UP**	no	no	UP*	DOWN*	no	photosystem I reaction center subunit V				nod- only
XLOC_020162		Aradu.4RE2S	Aradu.A05:18496238-18498258	no	no	no	DOWN**	no	no	12-oxophytodienoate reductase 2				nod- only
XLOC_018417		Aradu.71JL3	Aradu.A05:35182960-35184274	DOWN**	no	no	no	no	no	thioredoxin 2				nod- only
XLOC_019520		Aradu.DF39S	Aradu.A05:539963-542775	DOWN**	no	no	DOWN**	no	no	cinnamyl alcohol dehydrogenase 9				nod- only
XLOC_017856		Aradu.RCT4K	Aradu.A05:7797132-7800173	DOWN**	no	no	no	no	no	Protein kinase superfamily protein				nod- only
XLOC_017913		Aradu.TJ0ZU	Aradu.A05:8957907-8961886	UP**	no	no	no	no	no	Cytochrome P450 superfamily protein				nod- only
XLOC_019894		Aradu.M0QVM	Aradu.A05:9074170-9075217	UP**	no	no	no	no	no	probable galacturonosyltransferase-like 1-like [Glycine max]				nod- only
XLOC_018987		Aradu.0Q24I	Aradu.A05:93751868-93756347	no	no	no	DOWN**	no	no	Calmodulin binding protein-like				nod- only
XLOC_021591		XLOC_021591	Aradu.A05:99398591-99400607	no	no	no	DOWN**	no	no					nod- only
XLOC_021751		Aradu.Q566Q	Aradu.A06:2832571-2837682	DOWN**	no	no	no	no	no	chitinase A				nod- only
XLOC_022635		Aradu.H8XF8	Aradu.A06:66404825-66407659	DOWN**	no	no	no	no	no	Cysteine proteinases superfamily protein				nod- only
XLOC_024581		XLOC_024581	Aradu.A06:74772826-74777339	UP**	no	no	no	no	no	phosphomevalonate kinase				nod- only
XLOC_022014		Aradu.G01FC	Aradu.A06:8081191-8085262	UP**	no	no	no	no	no	ribosomal protein S17				nod- only
XLOC_022814		Aradu.ITE66	Aradu.A06:84607042-84610794	no	no	no	DOWN**	no	no	RNA-binding domain CCCH-type zinc finger protein				nod- only
XLOC_025517		XLOC_025517	Aradu.A06:84886147-84886517	no	no	no	UP**	no	no					nod- only
XLOC_022973		Aradu.D7HT5	Aradu.A06:94025214-94027178	UP**	no	no	UP*	no	DOWN*	light-regulated protein				nod- only
XLOC_024909		Aradu.D1GBR	Aradu.A06:95739504-95744205	no	no	no	UP**	no	no	glutamine synthetase precursor isoform X1 [Glycine max]				nod- only
XLOC_027038		Aradu.1M2X1	Aradu.A07:1089512-1091047	UP**	no	no	UP*	DOWN*	no	chlorophyll A/B binding protein 1				nod- only
XLOC_028580		XLOC_028580	Aradu.A07:23326840-23327483	DOWN**	no	no	no	no	no					nod- only
XLOC_026400		Aradu.71A1E	Aradu.A07:32675222-32676783	DOWN**	no	no	no	no	no	NAD(P)H-quinone oxidoreductase subunit 2				nod- only
XLOC_028495		Aradu.U8IBL	Aradu.A07:77854389-77860568	UP**	no	no	UP**	no	no	peroxisomal (S)-2-hydroxy-acid oxidase GLO1				nod- only
XLOC_027376		Aradu.K0FM3	Aradu.A07:8135590-8136103	UP**	no	no	no	no	no	plastocyanin 1				nod- only
XLOC_030459		Aradu.XZ0HK	Aradu.A08:10009127-10013625	DOWN*	no	no	UP**	no	no	gibberellin 20 oxidase 2-like [Glycine max]				nod- only
XLOC_031681		XLOC_031681	Aradu.A08:17093872-17095416	UP**	no	no	no	no	no					nod- only
XLOC_030717		Aradu.5A0JT	Aradu.A08:18583372-18585301	no	no	no	UP**	no	no	N-terminal nucleophile aminohydrolases (Ntn hydrolases) superfamily protein				nod- only
XLOC_029318		Aradu.EW82S	Aradu.A08:25535542-25536614	no	no	no	UP**	no	no	ruBisCO-associated protein-like [Glycine max]				nod- only
XLOC_029551		Aradu.K0U58	Aradu.A08:32376064-32376914	DOWN**	no	no	no	no	no	uncharacterized protein LOC100820571 [Glycine max]				nod- only
XLOC_031727		XLOC_031727	Aradu.A08:32474537-32475608	no	no	no	UP**	no	no					nod- only
XLOC_030339		Aradu.47ZIP	Aradu.A08:6330091-6330406	DOWN**	no	no	no	no	no	uncharacterized protein LOC100820052 [Glycine max]				nod- only
XLOC_034927		Aradu.T25QT	Aradu.A09:100704955-100706616	DOWN**	no	no	no	no	no	HAD superfamily				nod- only
XLOC_035015		XLOC_035015	Aradu.A09:104766311-104767048	no	no	no	DOWN**	no	no					nod- only
XLOC_035055		Aradu.C7QZF	Aradu.A09:105855401-105869673	no	no	no	DOWN**	no	no	uncharacterized protein LOC100793937 [Glycine max]				nod- only
XLOC_033262		Aradu.SQK9K	Aradu.A09:110413663-110417017	no	no	no	UP**	no	no	Peroxidase superfamily protein				nod- only
XLOC_035724		XLOC_035724	Aradu.A09:111070723-111072101	DOWN**	no	no	no	no	no					nod- only
XLOC_035556		Aradu.9C9ZX	Aradu.A09:119527727-119588152	no	no	no	DOWN**	no	no	receptor lectin kinase				nod- only
XLOC_031791		Aradu.GH306	Aradu.A09:135812-137114	no	no	no	UP**	no	no	early light-induced-like protein				nod- only
XLOC_034427		Aradu.2Q7VA	Aradu.A09:29856762-29858999	UP**	no	no	no	no	no	Dormancy/auxin associated family protein				nod- only
XLOC_033858		Aradu.SC6RY	Aradu.A09:3128397-3129849	UP**	no	no	no	no	no	GATA transcription factor 9				nod- only
XLOC_034526		Aradu.V83WY	Aradu.A09:40951589-40952069	DOWN**	no	no	no	no	no	Membrane protein ycf1 n				nod- only
XLOC_032621		Aradu.3TG3W	Aradu.A09:42014650-42017056	DOWN**	no	no	no	no	no	membrane protein Ycf1				nod- only
XLOC_034547		Aradu.QR7NJ	Aradu.A09:45316178-45319489	DOWN**	no	no	no	no	no	DUF2358 family protein				nod- only
XLOC_032996		Aradu.1NE4R	Aradu.A09:94013531-94016776	no	no	no	UP**	no	no	uncharacterized protein LOC100811424 isoform X9 [Glycine max]				nod- only
XLOC_039131		Aradu.J33DL	Aradu.A10:105400780-105402127	no	no	no	UP**	no	no	Ribulose bisphosphate carboxylase (small chain) family protein				nod- only
XLOC_036242		Aradu.Q92MC	Aradu.A10:11437116-11437632	DOWN**	no	no	no	no	no	homeobox associated leucine zipper protein				nod- only
XLOC_039387		XLOC_039387	Aradu.A10:18485717-18487339	UP**	DOWN*	DOWN*	UP**	no	DOWN*					nod- only
XLOC_035905		Aradu.E2TII	Aradu.A10:2580694-2581408	UP**	no	no	no	no	no	ethylene-responsive transcription factor 4-like [Glycine max]				nod- only
XLOC_035907		Aradu.PY313	Aradu.A10:2635756-2637226	UP**	no	no	no	no	no	Dormancy/auxin associated family protein				nod- only
XLOC_039400		XLOC_039400	Aradu.A10:26767500-26772615	DOWN**	no	no	no	no	UP*					nod- only
XLOC_037728		Aradu.X8UVW	Aradu.A10:2788220-2790639	UP**	no	no	no	no	no	Protein of unknown function (DUF506)				nod- only
XLOC_039406		XLOC_039406	Aradu.A10:29238550-29239060	DOWN**	no	no	no	no	no					nod- only
XLOC_037592		Aradu.4F5YF	Aradu.A10:385059-388619	UP**	no	no	no	no	no	peroxisomal (S)-2-hydroxy-acid oxidase GLO1				nod- only
XLOC_038529		Aradu.W37S8	Aradu.A10:68476510-68480871	no	no	no	DOWN**	no	no	Unknown protein				nod- only
XLOC_037076		Aradu.M7YF0	Aradu.A10:96173683-96178042	no	no	no	UP**	no	no	Unknown protein				nod- only
XLOC_042702		XLOC_042702	Araip.B01:102271382-102273941	no	no	no	UP**	no	no					nod- only
XLOC_043093		Araip.6C9PD	Araip.B01:127403029-127403371	DOWN**	no	no	no	no	no	uncharacterized protein LOC100813148 [Glycine max]				nod- only
XLOC_041467		Araip.CM2L7	Araip.B01:135550971-135554774	no	DOWN*	no	UP**	no	no	uncharacterized protein LOC100807586 isoform X2 [Glycine max]				nod- only
XLOC_041530		Araip.ZXC56	Araip.B01:136945432-136949140	DOWN**	UP*	UP*	no	no	no	cytokinin oxidase/dehydrogenase 1				nod- only
XLOC_041894		Araip.06FC6	Araip.B01:8922130-8927736	UP**	no	no	no	no	no	ribulose bisphosphate carboxylase/oxygenase activase				nod- only
XLOC_047416		XLOC_047416	Araip.B02:105669151-105670329	DOWN**	no	no	DOWN*	no	DOWN*					nod- only
XLOC_044194		XLOC_044194	Araip.B02:14985744-14988301	UP**	no	no	no	no	no					nod- only
XLOC_044439		Araip.04C4D	Araip.B02:29921804-29923290	DOWN**	no	no	no	no	no	DNA-directed RNA polymerase subunit beta				nod- only
XLOC_046256		XLOC_046256	Araip.B02:37700433-37713660	UP**	no	no	no	no	no					nod- only
XLOC_047343		XLOC_047343	Araip.B02:46183902-46184080	DOWN**	no	no	no	no	no					nod- only
XLOC_046420		Araip.9GU4E	Araip.B02:67886249-67890016	DOWN**	no	no	no	no	no	probable 2-oxoglutarate/Fe(II)-dependent dioxygenase-like [Glycine max]				nod- only
XLOC_047355		XLOC_047355	Araip.B02:74421307-74421573	DOWN**	no	no	no	no	no					nod- only
XLOC_046914		Araip.XWP57	Araip.B02:98666699-98671058	no	no	no	UP**	no	no	Cytochrome P450 superfamily protein				nod- only
XLOC_052243		Araip.47NV6	Araip.B03:123822430-123826843	no	no	no	UP**	no	no	indole-3-acetic acid inducible 9				nod- only
XLOC_049544		Araip.VVW1G	Araip.B03:123882423-123887364	no	no	no	UP**	no	UP*	beta-xylosidase 2				nod- only
XLOC_052922		XLOC_052922	Araip.B03:124607069-124607597	no	no	no	UP**	no	no					nod- only
XLOC_049638		Araip.7BB5W	Araip.B03:126265967-126266941	no	no	UP*	DOWN**	no	no	thioredoxin 2				nod- only
XLOC_049827		Araip.E8KHR	Araip.B03:130609491-130611305	UP**	no	no	no	no	no	Pyridoxal phosphate (PLP)-dependent transferases superfamily protein n				nod- only
XLOC_052523		Araip.MTL36	Araip.B03:131166023-131167952	UP**	no	no	no	no	no	chlorophyll A/B binding protein 1				nod- only
XLOC_049890		Araip.70UIN	Araip.B03:132062082-132064730	DOWN**	no	no	DOWN**	no	no	polygalacturonase 4				nod- only
XLOC_052974		XLOC_052974	Araip.B03:133916269-133917708	DOWN**	no	no	no	no	no					nod- only
XLOC_052635		Araip.NVV9S	Araip.B03:134342427-134343947	no	no	no	DOWN**	no	no	HCP-like superfamily protein with MYND-type zinc finger				nod- only
XLOC_050021		Araip.WY6XF	Araip.B03:135211378-135212963	DOWN**	no	no	no	no	no	Heavy metal transport/detoxification superfamily protein				nod- only
XLOC_050955		Araip.987DS	Araip.B03:23081181-23083330	DOWN**	no	no	no	no	no	O-methyltransferase family protein				nod- only
XLOC_048444		Araip.8AC2X	Araip.B03:28261374-28262962	UP**	no	no	UP**	no	no	light-harvesting chlorophyll B-binding protein 3				nod- only
XLOC_048505		Araip.TEP2W	Araip.B03:31193746-31195815	UP**	no	no	no	no	no	metallothionein 3				nod- only
XLOC_047750		Araip.MKP94	Araip.B03:5552425-5554100	DOWN**	no	no	no	no	no	Unknown protein				nod- only
XLOC_047803		Araip.0UC3S	Araip.B03:6572585-6572813	UP**	no	no	no	no	no	Unknown protein				nod- only
XLOC_050410		Araip.3H6ZY	Araip.B03:6901028-6906027	DOWN**	no	no	no	no	no	dehydration-responsive protein RD22				nod- only
XLOC_050450		Araip.ECU5E	Araip.B03:8022570-8022906	DOWN**	no	no	no	no	no	SAUR-like auxin-responsive protein family				nod- only
XLOC_057106		Araip.01AT6	Araip.B04:128328458-128334777	UP*	no	no	UP**	no	no	cyclic nucleotide-gated ion channel protein				nod- only
XLOC_055124		Araip.25LXE	Araip.B04:132258578-132260177	DOWN**	no	no	no	no	no	Unknown protein				nod- only
XLOC_057392		XLOC_057392	Araip.B04:15408752-15409282	DOWN**	no	no	no	no	no					nod- only
XLOC_057413		XLOC_057413	Araip.B04:27118041-27119591	no	no	no	UP**	no	no					nod- only
XLOC_055395		XLOC_055395	Araip.B04:4416827-4418664	DOWN**	no	no	no	no	no					nod- only
XLOC_056368		Araip.R7VSY	Araip.B04:94381183-94386434	UP**	no	no	no	no	no	laccase 17				nod- only
XLOC_057446		XLOC_057446	Araip.B04:99638869-99639835	DOWN**	no	no	DOWN*	no	no					nod- only
XLOC_060214		Araip.62YF9	Araip.B05:10808535-10809310	no	no	no	UP**	no	no	MYB transcription factor MYB142 [Glycine max]				nod- only
XLOC_061167		Araip.I3LVN	Araip.B05:118087822-118098539	UP**	no	no	no	no	no	Unknown protein				nod- only
XLOC_062212		XLOC_062212	Araip.B05:125438425-125440306	no	no	no	DOWN**	no	no					nod- only
XLOC_059398		Araip.0ZJ1I	Araip.B05:139645455-139650076	no	no	no	UP**	no	no	uncharacterized protein LOC100811541 isoform X2 [Glycine max]				nod- only
XLOC_058136		Araip.66GM8	Araip.B05:16780567-16780795	UP**	no	no	no	no	no	programmed cell death protein 4-like isoform 1 [Glycine max]				nod- only
XLOC_058367		Araip.LEP4V	Araip.B05:26944798-26948386	UP**	no	no	no	no	no	Unknown protein				nod- only
XLOC_066120		Araip.2H071	Araip.B06:114580428-114592358	DOWN**	no	no	no	no	no	xyloglucan endotransglucosylase/hydrolase 5				nod- only
XLOC_066980		XLOC_066980	Araip.B06:125152002-125153381	no	no	UP*	UP**	no	no	probable carboxylesterase 15				nod- only
XLOC_062935		Araip.B8ZXU	Araip.B06:19166549-19170346	no	no	no	UP**	no	no	unknown protein				nod- only
XLOC_064630		Araip.1PX6A	Araip.B06:2410674-2412018	UP**	no	no	no	no	DOWN*	basic 7S globulin [Glycine max]				nod- only
XLOC_066884		XLOC_066884	Araip.B06:42211748-42212146	no	no	no	DOWN**	no	no					nod- only
XLOC_066913		XLOC_066913	Araip.B06:84901109-84901387	no	no	no	DOWN**	no	no					nod- only
XLOC_065776		Araip.4V81G	Araip.B06:86556844-86558258	UP**	no	no	no	no	no	flowering locus protein T				nod- only
XLOC_062328		Araip.243AX	Araip.B06:990423-990750	DOWN**	no	UP*	no	no	DOWN*	Unknown protein				nod- only
XLOC_068744		Araip.YCD9D	Araip.B07:118888206-118890911	no	no	no	UP**	no	no	photosystem II 22 kDa protein				nod- only
XLOC_070888		Araip.2I0VZ	Araip.B07:124356022-124357310	UP**	no	no	no	no	no	histidine phosphotransfer protein 6				nod- only
XLOC_070954		Araip.84AZS	Araip.B07:126083155-126084886	no	no	no	UP**	no	no	N-terminal nucleophile aminohydrolases (Ntn hydrolases) superfamily protein				nod- only
XLOC_071142		XLOC_071142	Araip.B07:126197461-126198461	DOWN**	no	no	no	no	no	hypothetical chloroplast rf1				nod- only
XLOC_069023		Araip.Y2HKR	Araip.B07:802817-804391	UP**	no	no	UP*	no	no	chlorophyll A/B binding protein 1				nod- only
XLOC_074548		Araip.JAK31	Araip.B08:113811240-113994728	DOWN**	no	no	no	no	no	homogentisate phytyltransferase 1				nod- only
XLOC_075100		XLOC_075100	Araip.B08:121416843-121417215	UP**	no	no	no	no	no					nod- only
XLOC_073666		XLOC_073666	Araip.B08:15190183-15193765	UP**	no	no	no	no	no					nod- only
XLOC_074996		XLOC_074996	Araip.B08:1981098-1981506	DOWN**	no	no	no	no	no					nod- only
XLOC_071839		Araip.WI34W	Araip.B08:19839938-19841608	DOWN**	no	no	no	no	no	wound-responsive family protein				nod- only
XLOC_073888		Araip.ZI086	Araip.B08:26367048-26370915	DOWN**	no	no	no	no	no	Sodium/hydrogen exchanger 7				nod- only
XLOC_071316		Araip.NED9I	Araip.B08:3064997-3066248	no	no	no	UP**	no	no	ruBisCO-associated protein-like [Glycine max]				nod- only
XLOC_074144		Araip.S6Q95	Araip.B08:55294898-55301074	UP**	no	no	UP**	no	no	peroxisomal (S)-2-hydroxy-acid oxidase GLO1				nod- only
XLOC_076672		Araip.R2FTY	Araip.B09:124102192-124104048	no	no	no	DOWN**	no	no	Glutathione S-transferase family protein				nod- only
XLOC_075675		Araip.6EI7F	Araip.B09:14111257-14114364	no	no	no	UP**	no	no	Cytochrome P450 superfamily protein				nod- only
XLOC_077288		Araip.F9PDZ	Araip.B09:145264946-145269009	DOWN**	no	no	no	no	no	ROP-interactive CRIB motif-containing protein 1				nod- only
XLOC_078163		Araip.YTG7W	Araip.B09:25405903-25406927	no	no	no	DOWN**	no	no	Unknown protein				nod- only
XLOC_079689		XLOC_079689	Araip.B09:27286015-27286568	no	no	no	UP**	no	no					nod- only
XLOC_078232		XLOC_078232	Araip.B09:29549681-29552968	UP**	no	no	no	no	no					nod- only
XLOC_076339		Araip.W0DHY	Araip.B09:91020082-91021157	DOWN**	no	no	no	no	no	early nodulin-like protein 3-like [Glycine max]				nod- only
XLOC_076371		Araip.9E4MG	Araip.B09:98147386-98153161	no	no	no	DOWN**	no	no	calcium-transporting ATPase 8				nod- only
XLOC_083901		Araip.6H8MY	Araip.B10:132106783-132108992	UP**	no	no	UP*	no	DOWN*	Ribulose bisphosphate carboxylase (small chain) family protein				nod- only
XLOC_083961		Araip.G36LV	Araip.B10:133482356-133485330	DOWN**	no	no	no	no	no	spermidine hydroxycinnamoyl transferase-like [Glycine max]				nod- only
XLOC_083986		XLOC_083986	Araip.B10:133997942-134000361	DOWN*	no	no	DOWN**	no	no	uncharacterized protein partial				nod- only
XLOC_080729		Araip.2QT9Y	Araip.B10:32790255-32791762	DOWN**	no	no	no	no	no	Ycf2 [Glycine max]				nod- only
XLOC_082905		XLOC_082905	Araip.B10:38788449-38789520	DOWN**	no	no	no	no	no					nod- only
XLOC_080035		Araip.GFH7L	Araip.B10:4220731-4222070	UP**	no	no	no	no	no	Dormancy/auxin associated family protein				nod- only
XLOC_082191		Araip.D2CP3	Araip.B10:4390080-4392600	UP**	no	no	no	no	no	Protein of unknown function (DUF506)				nod- only
XLOC_084191		XLOC_084191	Araip.B10:47828468-47829011	DOWN**	no	no	no	no	no					nod- only
XLOC_081981		Araip.3N5UE	Araip.B10:576160-576841	UP**	no	no	no	no	no	RING-H2 finger protein 2B				nod- only
XLOC_080135		Araip.PR8W2	Araip.B10:6035185-6036638	DOWN**	no	no	no	DOWN*	DOWN*	Quinone reductase family protein				nod- only
XLOC_084199		XLOC_084199	Araip.B10:64432701-64433151	no	no	no	DOWN**	no	no					nod- only
XLOC_084216		XLOC_084216	Araip.B10:95648772-95649452	no	no	no	DOWN**	no	no					nod- only
Note: Column E4CT to PCT shows the comparison (CT) of ‘control’ and ‘treatment’samples. 'no' indicates no significant differential expression or no statistic test available; 'UP' means up-regulation; 'DOWN' means down-regulation; '*' indicates significant, but less than 2 fold change; '**' indicates significant and more than 2 fold change. Column Classification classifies DEGs specific to nod+ ge…
