# Supplementary material for: Transcriptome profiles reveal gene regulation of peanut (Arachis hypogaea L.) nodulation
Source: Sci Rep. 2017 Jan 6;7:40066. doi: 10.1038/srep40066 (PMC5216375; doi:10.1038/srep40066)
Supplement: Supplementary Table 4 [file srep40066-s3.xls]

## Sheet: Supplementary Table 4
Supplementary Table 4. Peanut genes orthologous to previously identified nodulation related genes in other species.
ID	Gene name	Genome location	Orthologous nodulation-related genes	DEG
XLOC_002328	Aradu.D9DNB	Aradu.A01:92709795-92710651	ENOD16	Yes
XLOC_003129	Aradu.X9PNA	Aradu.A01:7077700-7094090	RIP1	Yes
XLOC_003522	Aradu.0P9WS	Aradu.A01:27432086-27435516	SYP71
XLOC_004260	Aradu.YD7VI	Aradu.A01:96057232-96064913	RR1
XLOC_008373	Aradu.JLQ21	Aradu.A03:4831778-4836418	HAR1
XLOC_009010	Aradu.E6DEX	Aradu.A03:28924785-28929832	PP2C2
XLOC_009643	Aradu.YJ394	Aradu.A03:103846318-103848011	SYMREM1
XLOC_010102	Aradu.WG73C	Aradu.A03:123096802-123099988	SIE3
XLOC_010109	Aradu.P8MSW	Aradu.A03:123231830-123237821	SYMRK
XLOC_010675	Aradu.F9J6B	Aradu.A03:1244603-1248679	LYS15
XLOC_011144	Aradu.AR7XM	Aradu.A03:11588902-11596251	IRE1
XLOC_012853	Aradu.UYZ93	Aradu.A03:127667116-127673666	LHK1
XLOC_013462	Aradu.8UK90	Aradu.A04:1257173-1268202	LYS6
XLOC_014179	Aradu.49RNW	Aradu.A04:39901277-39914742	NAP1
XLOC_014920	Aradu.VR44R	Aradu.A04:112940496-112942952	LYS20
XLOC_014966	Aradu.DZ921	Aradu.A04:114161861-114164770	CLV2
XLOC_015454	Aradu.0FI0R	Aradu.A04:2904936-2910131	SYM8
XLOC_015550	Aradu.FVV4I	Aradu.A04:4952435-4958898	LYS7
XLOC_015788	Aradu.T66QJ	Aradu.A04:12842086-12848198	PHYB
XLOC_017916	Aradu.AXP1M	Aradu.A05:9003027-9004815	NFR5
XLOC_018111	Aradu.CKD1V	Aradu.A05:15557322-15567079	NENA
XLOC_018269	Aradu.R7N81	Aradu.A05:22217984-22222585	LYS3
XLOC_018945	Aradu.S94TG	Aradu.A05:92084498-92093826	SST1
XLOC_019527	Aradu.Q4WIY	Aradu.A05:672069-680539	SYMRK
XLOC_019528	Aradu.XYY87	Aradu.A05:695805-698509	STR2
XLOC_019585	Aradu.ZFB7W	Aradu.A05:2215220-2219708	CYCLOPS
XLOC_019890	Aradu.U8TGW	Aradu.A05:9005069-9007455	LYS12
XLOC_020351	Aradu.XV773	Aradu.A05:31233007-31234611	MMPL1
XLOC_020750	Aradu.IS6MU	Aradu.A05:85178327-85184619	RHL1
XLOC_020968	Aradu.XQF49	Aradu.A05:93653107-93662489	nsRING
XLOC_021695	Aradu.97UJ3	Aradu.A06:1483775-1489717	CASTOR
XLOC_021837	Aradu.49VWN	Aradu.A06:4660840-4666186	DNF1
XLOC_022413	Aradu.HVZ6R	Aradu.A06:20448602-20455313	MCA8
XLOC_022858	Aradu.J5EZU	Aradu.A06:87815409-87820189	VAPYRIN
XLOC_022953	Aradu.27T3V	Aradu.A06:93399596-93404236	KLAVIER
XLOC_023168	Aradu.88M7D	Aradu.A06:102344113-102348249	NPP2C1
XLOC_023213	Aradu.UDB5I	Aradu.A06:103721146-103727492	NUP85
XLOC_023214	Aradu.K10TZ	Aradu.A06:103731107-103734596	NIP
XLOC_023687	Aradu.61NAP	Aradu.A06:3021617-3040886	PIR1
XLOC_024918	Aradu.N7IXY	Aradu.A06:96042408-96044683	RAM1
XLOC_025526	XLOC_025526	Aradu.A06:89205997-89207054	ERN1	Yes
XLOC_025853	Aradu.ZWS6L	Aradu.A07:4805914-4809173	PLENTY
XLOC_027005	Aradu.46M2Y	Aradu.A07:375588-379016	NIN	Yes
XLOC_027040	Aradu.WLH9X	Aradu.A07:1096021-1102020	NUP133
XLOC_027325	Aradu.P4UQH	Aradu.A07:6752981-6768716	NFR1
XLOC_027336	Aradu.212W8	Aradu.A07:6957044-6959063	LYS14
XLOC_027421	Aradu.BDH44	Aradu.A07:9065281-9067306	PUB1
XLOC_028080	Aradu.CD4CM	Aradu.A07:57506332-57510572	SRH1
XLOC_028869	Aradu.UL0U6	Aradu.A08:7731604-7734159	SINA
XLOC_029966	Aradu.7S5TM	Aradu.A08:45680090-45697692	NOD53b
XLOC_031396	Aradu.KVT1I	Aradu.A08:43002658-43025183	EIN2
XLOC_031731	XLOC_031731	Aradu.A08:32710575-32711226	CLE13	Yes
XLOC_031842	Aradu.R2ERN	Aradu.A09:999823-1004118	NOD26
XLOC_033528	Aradu.0E6YI	Aradu.A09:116092031-116095682	IGN1
XLOC_033544	Aradu.707UY	Aradu.A09:116487271-116494297	FEN1
XLOC_033868	Aradu.MEH04	Aradu.A09:3566467-3572555	LYS5
XLOC_034983	Aradu.GJ0WT	Aradu.A09:103517285-103519418	RAM2
XLOC_036210	Aradu.X9QVK	Aradu.A10:9779687-9785907	NPL
XLOC_036317	Aradu.79V4L	Aradu.A10:14777075-14785906	Nod70
XLOC_037288	Aradu.YE2F8	Aradu.A10:103741439-103745764	HAP2.1
XLOC_037435	Aradu.P9J09	Aradu.A10:106942726-106950657	ASTRAY
XLOC_037481	Aradu.Z330P	Aradu.A10:107786869-107788673	RR4
XLOC_037632	Aradu.0NC5M	Aradu.A10:985840-987597	Nod26
XLOC_038276	Aradu.8MK7Y	Aradu.A10:28288776-28291493	SAN1A
XLOC_039690	Araip.SHV7N	Araip.B01:3104304-3106960	RIP1	Yes
XLOC_041286	Araip.EC30Y	Araip.B01:130870389-130874720	RR1
XLOC_042133	Araip.PZ9H4	Araip.B01:21283279-21290892	CCaMK
XLOC_043348	Araip.AZY85	Araip.B01:135066300-135067316	ENOD16	Yes
XLOC_047856	Araip.I42EZ	Araip.B03:7543500-7547719	HAR1
XLOC_048615	Araip.CUU8F	Araip.B03:35965469-35969681	SST1
XLOC_049119	Araip.932AR	Araip.B03:105507460-105509695	SYMREM1
XLOC_050005	Araip.38X68	Araip.B03:134902120-134906164	NIN	Yes
XLOC_050209	Araip.ZIE7L	Araip.B03:3150139-3154869	LYS15
XLOC_050735	Araip.H663M	Araip.B03:14216668-14223978	IRE1
XLOC_051306	Araip.V40G1	Araip.B03:37746925-37900069	nsRING
XLOC_052413	Araip.R77E0	Araip.B03:128319241-128325839	LHK1
XLOC_053079	Araip.8R7CF	Araip.B04:1790614-1801407	LYS6
XLOC_054790	Araip.H5FJR	Araip.B04:122743873-122751279	LYS20
XLOC_055472	Araip.E3ZYM	Araip.B04:6298698-6310656	LYS7
XLOC_055740	Araip.BH6DK	Araip.B04:14188154-14194495	PHYB
XLOC_056913	Araip.KRE4F	Araip.B04:122911722-122914817	CLV2
XLOC_057941	Araip.NL2P7	Araip.B05:9582247-9584032	NFR5	Yes
XLOC_058127	Araip.Q4YAV	Araip.B05:16305384-16309298	NENA
XLOC_058278	Araip.IX7QU	Araip.B05:22088556-22093877	LYS3
XLOC_059502	Araip.3Z6CU	Araip.B05:143134353-143140924	RHL1
XLOC_059815	Araip.3F2C7	Araip.B05:686462-692964	SYMRK
XLOC_059816	Araip.90JFZ	Araip.B05:697964-700844	STR2
XLOC_059874	Araip.02MA2	Araip.B05:2014187-2017985	CYCLOPS
XLOC_060184	Araip.1ZJ86	Araip.B05:9584285-9586662	LYS12
XLOC_060651	Araip.T0YFD	Araip.B05:28726360-28727882	MMPL1
XLOC_062885	Araip.NM49E	Araip.B06:16897361-16916319	PIR1
XLOC_063013	Araip.DSY57	Araip.B06:22461191-22464278	API
XLOC_063150	Araip.A7M57	Araip.B06:29451798-29458131	MCA8
XLOC_063224	Araip.QK4T6	Araip.B06:34196080-34199454	SYP71
XLOC_063765	Araip.BY5SK	Araip.B06:109159319-109162058	VAPYRIN
XLOC_064098	Araip.V50V7	Araip.B06:126448494-126452881	NPP2C1
XLOC_064129	Araip.LP8FF	Araip.B06:127389190-127392720	SINA
XLOC_064147	Araip.Y6A7M	Araip.B06:128053923-128060241	NUP85
XLOC_064148	Araip.11N45	Araip.B06:128069978-128074852	NIP
XLOC_065058	Araip.CCV5U	Araip.B06:13629084-13634319	DNF1
XLOC_065247	Araip.LQZ8D	Araip.B06:21089666-21096097	CASTOR
XLOC_066231	Araip.N9QES	Araip.B06:119117134-119119368	RAM1
XLOC_066947	XLOC_066947	Araip.B06:111393248-111394529	ERN1	Yes
XLOC_067288	Araip.1J4BQ	Araip.B07:4739031-4742423	PLENTY
XLOC_068157	Araip.N65BG	Araip.B07:63298619-63302797	SRH1
XLOC_069310	Araip.YG8RE	Araip.B07:6329927-6337470	NFR1
XLOC_069320	Araip.A6VYR	Araip.B07:6554495-6556514	LYS14
XLOC_069418	Araip.658MF	Araip.B07:9038264-9040289	PUB1
XLOC_071109	XLOC_071109	Araip.B07:119502412-119504393	NSP2	Yes
XLOC_072964	Araip.I2XM1	Araip.B08:125818355-125821088	NOD53b
XLOC_074693	Araip.00YKD	Araip.B08:120310739-120338362	EIN2
XLOC_075006	XLOC_075006	Araip.B08:11638210-11639060	CLE13	Yes
XLOC_075197	Araip.Y41GL	Araip.B09:1149628-1153597	NOD26
XLOC_077627	Araip.KQM1Z	Araip.B09:4763561-4769612	LYS5
XLOC_078943	Araip.1QC5L	Araip.B09:125137223-125139091	RAM2
XLOC_079302	Araip.0XA60	Araip.B09:140282954-140290555	FEN1
XLOC_079322	Araip.G43JA	Araip.B09:140867130-140870426	IGN1
XLOC_080436	Araip.SI78T	Araip.B10:15715830-15724640	NPL
XLOC_080555	Araip.RE4FF	Araip.B10:21427529-21437513	Nod70
XLOC_080887	Araip.95LB8	Araip.B10:55755670-55761764	ASTRAY
XLOC_081629	Araip.Z86D2	Araip.B10:129053964-129058678	KLAVIER
XLOC_081668	Araip.0NP64	Araip.B10:130467021-130471380	HAP2.1
XLOC_082419	Araip.HQ8K6	Araip.B10:10391967-10392663	Nod21
XLOC_082877	Araip.H5TPY	Araip.B10:36596578-36598513	SAN1A
XLOC_083826	Araip.73BCB	Araip.B10:129809722-129820947	NIN2
